# Supplementary material for: EWS and FUS bind a subset of transcribed genes encoding proteins enriched in RNA regulatory functions
Source: BMC Genomics. 2015 Nov 14;16:929. doi: 10.1186/s12864-015-2125-9 (PMC4647676; doi:10.1186/s12864-015-2125-9)
Supplement: Additional file 1: — List of significant FUS binding peaks within or close (within 10 kb distance) to annotated genes. (XLSX 11 kb) [file 12864_2015_2125_MOESM1_ESM.xlsx]

## Sheet: Sheet1
Additional file 1. List of significant FUS binding peaks within or close (10kb) to annotated genes
sample	chromosome	start	end	length	summit	tags	a	fold enrichment
JB1	chr7	26222429	26224575	2147	1924	51	201.43	9.17
JB1	chr17	7482412	7483137	726	263	13	86	12.9
JB1	chr13	45904949	45906341	1393	870	32	106.51	9.29
JB1	chr2	8823718	8824328	611	299	14	96.3	12.5
JB1	chr1	28841255	28842521	1267	448	36	150.89	7.14
JB1	chr16	11854931	11855232	302	151	9	87.29	11.25
JB1	chr22	42964290	42964851	562	364	12	84.45	15
JB1	chr1	173828509	173830181	1673	767	47	251.36	11.54
JB1	chr13	75879220	75880358	1139	443	27	85.31	6.88
JB1	chr8	128754327	128755859	1533	495	31	89.81	7.86
JB1	chr7	26226325	26229335	3011	1912	95	504.94	15.18
JB1	chr9	86579726	86580447	722	294	16	91.77	9.52
JB1	chr1	28836791	28838313	1523	966	77	409.11	15
JB1	chr17	18967017	18967455	439	262	13	113.36	15.15
JB1	chr3	186507728	186508323	596	198	14	91.11	12.5
JB1	chr13	92005312	92008300	2989	2718	72	179.39	6.67
JB1	chr19	51298205	51299205	1001	186	20	139.43	12.14
JB1	chr13	92009358	92011311	1954	1542	55	125.65	6.66
JB1	chr14	34929419	34930433	1015	409	18	86.05	7.5
JB1	chr5	176872102	176872762	661	463	15	84.47	12.12
JB1	chr17	56756314	56757301	988	439	26	107.78	10.71
JB1	chr13	92012105	92014981	2877	946	82	211.85	6.37
JB1	chr19	10223568	10224639	1072	234	21	142.23	13.87
JB1	chr11	72640075	72640594	520	133	13	85.01	12.5
JB1	chr1	78405538	78407393	1856	318	41	107.89	6.1
JB1	chr9	19372940	19374171	1232	648	38	148.76	9.38
JB1	chr1	68153744	68154434	691	496	18	84.49	9.17
JB1	chr16	74340695	74341386	692	242	13	88.91	9.68
JB1	chr13	74431147	74432267	1121	668	24	82.35	7.58
JB1	chr1	76261372	76262895	1524	529	39	179.54	9.48
JB1	chr5	180662006	180663661	1656	904	49	202.06	10.35
JB1	chr4	83343775	83345445	1671	195	37	155.59	7.43
JB1	chr2	85772481	85774213	1733	569	42	180.31	9.53
JB1	chr2	178087594	178089378	1785	284	33	154.27	7.95
JB1	chr2	101623513	101624549	1037	663	18	84.45	7.5
JB1	chr6	74222889	74224275	1387	835	32	107.03	7.14
JB1	chr19	51297102	51297938	837	372	14	90.31	12.14
JB1	chr5	40827825	40829584	1760	1566	34	108.99	8
JB1	chr6	32949856	32951684	1829	415	50	226.58	11.64
JB1	chr19	43693426	43697433	4008	1130	167	605.17	11.82
JB1	chr3	8631159	8632231	1073	572	24	80.98	6.43
