# Supplementary material for: EWS and FUS bind a subset of transcribed genes encoding proteins enriched in RNA regulatory functions
Source: BMC Genomics. 2015 Nov 14;16:929. doi: 10.1186/s12864-015-2125-9 (PMC4647676; doi:10.1186/s12864-015-2125-9)
Supplement: Additional file 2: — List of significant EWS binding peaks within or close (within 10 kb distance) to annotated genes. (XLSX 15 kb) [file 12864_2015_2125_MOESM2_ESM.xlsx]

## Sheet: Sheet1
Additional file 2. List of significant EWS binding peaks within or close (10kb) to annotated genes
sample	chromosome	start	end	length	summit	tags	a	fold enrichment
JB2	chr3	169700092	169700917	826	430	15	86.92	15.71
JB2	chr6	136575889	136577130	1242	293	30	107.98	7.14
JB2	chr6	136571844	136573070	1227	596	31	86.63	7.22
JB2	chr7	26224034	26224775	742	285	24	131.86	9.17
JB2	chr7	26224785	26229684	4900	1846	178	968.63	20.34
JB2	chr7	26222868	26224022	1155	423	26	85.75	6.43
JB2	chr1	76261666	76263882	2217	1462	73	285.41	8.12
JB2	chr15	60807910	60808624	715	350	17	128.12	20.44
JB2	chr17	74728716	74729716	1001	189	19	100.74	9.46
JB2	chr17	74727239	74728378	1140	563	21	80.16	7
JB2	chr6	72823293	72824031	739	544	14	81.19	10.61
JB2	chr1	227915616	227917303	1688	192	32	141.7	7.61
JB2	chr9	33041573	33042807	1235	186	25	108.9	8.23
JB2	chr19	49995673	49997162	1490	239	35	115.84	8.57
JB2	chr12	54678841	54680047	1207	501	31	117.63	9.29
JB2	chr10	102123866	102124584	719	362	18	95.23	10
JB2	chr22	20116085	20117017	933	446	17	106	11.67
JB2	chr22	38877430	38879027	1598	1165	41	137.79	6.66
JB2	chr9	37808259	37808986	728	348	15	91.64	13.51
JB2	chr4	8607251	8607994	744	185	14	87.82	11.92
JB2	chr2	85772378	85773413	1036	598	21	87.99	8
JB2	chr2	85773786	85774835	1050	867	18	87.16	7.88
JB2	chr2	178087326	178090578	3253	2451	92	154.27	7.31
JB2	chr1	173828806	173830066	1261	1061	34	156.97	10.34
JB2	chr17	56756195	56757297	1103	554	35	156.68	13.57
JB2	chr17	56735840	56736649	810	438	17	116.76	13.33
JB2	chr20	34290775	34291387	613	265	14	83.93	11.84
JB2	chr7	129711530	129711970	441	260	12	92.47	13.64
JB2	chr14	35024555	35025523	969	549	19	97.1	11.25
JB2	chr19	5696678	5697903	1226	277	20	127.85	11.92
JB2	chr5	176871709	176872824	1116	872	32	209.84	20
JB2	chr6	74222826	74224147	1322	537	34	108.22	8.75
JB2	chr11	36372104	36373301	1198	412	24	120.03	9.58
JB2	chr17	62224193	62225679	1487	940	38	162.5	9.09
JB2	chr3	185628253	185629375	1123	721	20	96.88	9.21
JB2	chr1	220133452	220134406	955	447	24	102.02	7.16
JB2	chr8	128754176	128755560	1385	328	35	151.69	8.66
JB2	chr9	19372707	19374004	1298	616	35	116.41	6.25
JB2	chr16	77368035	77368883	849	270	22	112.6	12
JB2	chr16	2010376	2011489	1114	873	22	88.6	8
JB2	chr17	79824365	79825202	838	395	15	91.94	14.06
JB2	chr19	51297124	51298897	1774	774	45	266.73	20
JB2	chr1	67873700	67874892	1193	770	28	83.2	6.41
JB2	chr1	45260354	45262472	2119	521	65	184.45	6.5
JB2	chr1	226260368	226262110	1743	1323	42	120.75	7.5
JB2	chr3	12875922	12876842	921	518	17	84	10.98
JB2	chr2	11230559	11231638	1080	781	24	94.66	7.5
JB2	chr4	20265833	20266792	960	660	24	137.3	11.36
JB2	chr4	83342363	83343665	1303	862	30	142.71	9
JB2	chr5	180661760	180663829	2070	1337	55	203.32	8.57
JB2	chrX	96397651	96398997	1347	342	23	100.76	9.52
JB2	chr5	136495861	136496655	795	269	15	101.38	15.33
JB2	chr1	245012013	245015836	3824	1217	114	158.54	5.67
JB2	chr1	245004987	245007473	2487	1254	56	109.04	5.67
JB2	chr4	73395028	73396603	1576	500	32	92.05	7.14
JB2	chr3	186508090	186509069	980	616	27	180.95	17.57
JB2	chr21	44472818	44473521	704	215	20	97.72	10
JB2	chr22	21978290	21979120	831	667	21	110.05	11.43
JB2	chr1	60530144	60530827	684	488	20	84.07	8.89
JB2	chr8	87318014	87318746	733	189	14	85.42	12.9
JB2	chr9	86579503	86580432	930	396	22	120.23	13.1
JB2	chr15	79644894	79645904	1011	425	23	107.7	12.5
JB2	chr16	20683734	20684585	852	357	16	105.49	13.63
JB2	chr18	32564510	32565924	1415	440	36	128.8	7.14
JB2	chr3	39457302	39458367	1066	289	19	85.8	7.14
JB2	chr19	54713230	54714449	1220	403	22	100.1	7.5
JB2	chr12	20538701	20539435	735	325	16	105.55	17.65
JB2	chr15	65999143	65999943	801	291	19	94.51	11
JB2	chr3	23961531	23962955	1425	918	29	111.34	9.43
JB2	chr17	8076101	8076911	811	377	15	100.02	13.63
JB2	chr1	28836097	28838366	2270	1213	110	495.44	17
JB2	chr1	28841317	28842687	1371	198	38	132.6	8.72
JB2	chr5	170832854	170834225	1372	411	24	115.83	9.21
JB2	chr22	18718019	18720020	2002	801	71	125.09	7.19
JB2	chr22	39256803	39258013	1211	520	25	90.05	7.5
JB2	chr8	37559352	37561085	1734	1170	36	84.4	6.19
JB2	chr10	52885412	52886416	1005	551	25	93.16	7.86
JB2	chr12	76438522	76439703	1182	833	25	108.43	9.8
JB2	chr2	232578489	232580670	2182	983	63	250.74	10.71
JB2	chr2	235400291	235400878	588	176	13	82.49	10
JB2	chr22	20687707	20688943	1237	764	45	88.84	5
JB2	chr1	929845	930732	888	491	17	109.74	16.67
JB2	chr13	92011493	92016744	5252	2244	144	294.99	6.36
JB2	chr6	86381801	86382480	680	371	15	90.99	11.25
JB2	chr6	32949824	32951296	1473	450	42	211.43	12.89
JB2	chr19	43695830	43697433	1604	831	95	508.57	13
JB2	chr19	43693454	43695824	2371	1360	126	519.09	13.75
JB2	chr17	37102219	37103195	977	484	22	100.01	8
JB2	chr7	141832097	141833190	1094	560	36	103.09	8.64
JB2	chrX	41210920	41212392	1473	485	44	123.23	6.5
JB2	chr22	21519190	21520390	1201	476	39	125.84	7
JB2	chr3	8630619	8632097	1479	1283	47	209.56	11.43
JB2	chr1	191971472	191972562	1091	745	37	97.63	7.5
JB2	chr13	63262085	63263393	1309	742	46	116.22	6.15
JB2	chr13	89920748	89922019	1272	242	37	108.93	6.89
JB2	chr2	181987702	181988460	759	449	16	92.53	13.91
JB2	chr19	35015892	35016540	649	457	13	80.23	13.64
JB2	chr3	162785920	162786718	799	341	15	95.16	14.06
JB2	chr11	65194625	65195988	1364	169	25	96.18	7
JB2	chr11	82798180	82799039	860	394	15	80.61	9.46
JB2	chr4	14924178	14925568	1391	506	30	80.64	6.88
JB2	chr5	152076502	152077170	669	371	13	83.92	11.67
JB2	chr4	112928352	112928947	596	174	13	80.13	11.11
