# Supplementary material for: EWS and FUS bind a subset of transcribed genes encoding proteins enriched in RNA regulatory functions
Source: BMC Genomics. 2015 Nov 14;16:929. doi: 10.1186/s12864-015-2125-9 (PMC4647676; doi:10.1186/s12864-015-2125-9)
Supplement: Additional file 7: — Expression analyses based on microarray data of genes presented with FUS, EWS, FUS and EWS, and Ac-H3K9 ChIP-seq peaks. (XLS 70 kb) [file 12864_2015_2125_MOESM7_ESM.xls]

## Sheet: FUS
PROBE_ID	A664_04	A664_06
ILMN_1739423	42.4612	78.9211
ILMN_2074860	278.416	414.678

## Sheet: EWS
PROBE_ID	A664_04	A664_06
ILMN_1651404	5.31436	4.89603
ILMN_1652761	6.07841	9.99398
ILMN_1661434	5.44334	5.53135
ILMN_1661715	8.00871	6.29499
ILMN_1669805	8.43938	6.7274
ILMN_1679979	7.24096	6.12321
ILMN_1680032	4.64755	2.48742
ILMN_1688817	3.04232	7.78791
ILMN_1690945	5.34177	4.9414
ILMN_1693720	10.5051	7.45815
ILMN_1694243	10.7785	12.052
ILMN_1698523	5.49257	10.5459
ILMN_1700759	6.24895	5.74728
ILMN_1705258	8.36901	8.16906
ILMN_1713901	227.809	242.476
ILMN_1714155	35.2437	43.9435
ILMN_1722820	90.9852	101.477
ILMN_1729932	9.65184	10.569
ILMN_1743853	8.02462	5.82643
ILMN_1746013	14.7548	8.77867
ILMN_1759448	5.19962	4.0499
ILMN_1766190	8.95697	8.89156
ILMN_1774476	5.54461	6.70407
ILMN_1783672	14.0023	12.7929
ILMN_1797542	4.07142	5.09491
ILMN_1798463	8.54954	8.44795
ILMN_1798952	46.1264	48.2438
ILMN_1805415	9.00347	8.23092
ILMN_2058841	6.24736	9.00614
ILMN_2097943	5.16708	4.68087
ILMN_2204526	11.4498	6.79803

## Sheet: FUS+EWS
PROBE_ID	A664_04	A664_06
ILMN_1677509	110.383	108.454
ILMN_1728734	3.37089	2.53784
ILMN_2103709	4.76877	2.84723

## Sheet: FUS+Ac-H3K9
PROBE_ID	A664_04	A664_06
ILMN_1655654	137.337	151.732
ILMN_1659405	1270.11	1329.71
ILMN_1665823	1577.63	2007.11
ILMN_1688098	318.646	264.058
ILMN_1689446	2112.6	2035.22
ILMN_1693227	710.398	699.843
ILMN_1694075	657.115	657.971
ILMN_1699676	250.601	228.964
ILMN_1714444	124.508	90.0105
ILMN_1714861	31.1916	32.312
ILMN_1722900	13466.3	13014.3
ILMN_1735495	49.3441	51.3885
ILMN_1751147	20.2039	16.2257
ILMN_1754195	2470.53	2298.99
ILMN_1762801	28.3395	30.5992
ILMN_1776173	1615.68	1839.74
ILMN_1776552	155.895	153.65
ILMN_1783276	51.7952	46.7039
ILMN_1784217	12.8761	16.6129
ILMN_1789614	6415.73	6026.92
ILMN_1793990	1487.67	1501.76
ILMN_1797375	29.9055	36.6544
ILMN_1798459	276.031	283.795
ILMN_1800796	239.03	212.355
ILMN_1815734	99.5496	92.1829
ILMN_2052208	840.37	853.743
ILMN_2070815	89.4409	116.18
ILMN_2086095	879.526	846.116
ILMN_2094718	15994.9	16654.8
ILMN_2191634	14.0551	15.1301
ILMN_2212690	16.6198	13.8651
ILMN_2231298	7.60299	7.2444
ILMN_2231299	5.83949	7.77403
ILMN_2267914	8.34476	13.8308
ILMN_2359907	130.875	169.306

## Sheet: EWS+Ac-H3K9
PROBE_ID	A664_04	A664_06
ILMN_1651309	10.9553	10.4499
ILMN_1652768	16654.8	16869
ILMN_1653466	5450.52	5704.23
ILMN_1654445	340.541	305.444
ILMN_1656082	13014.3	13466.3
ILMN_1660900	121.498	136.49
ILMN_1663447	261.679	224.074
ILMN_1663799	9711.26	10032.4
ILMN_1664216	261.726	270.568
ILMN_1664910	41.4442	46.5239
ILMN_1665167	5.59163	2.6225
ILMN_1666068	9.54721	5.62951
ILMN_1667114	7.71693	9.0927
ILMN_1667609	124.987	99.5565
ILMN_1670124	182.786	169.327
ILMN_1672496	3871.67	4151.66
ILMN_1675124	344.694	330.091
ILMN_1676091	3415.28	3077.54
ILMN_1676449	838.947	760.477
ILMN_1677877	685.317	765.125
ILMN_1678775	10498	9678.59
ILMN_1680208	9937.44	8735.43
ILMN_1682354	67.2978	78.3697
ILMN_1684549	72.0664	54.8243
ILMN_1685088	5213.39	5024.36
ILMN_1686871	5316.04	4644.34
ILMN_1688727	98.0947	104.089
ILMN_1688749	16945.4	16945.4
ILMN_1689329	4386.61	4213.39
ILMN_1690321	28.1801	29.755
ILMN_1691930	868.623	864.827
ILMN_1692896	201.822	201.961
ILMN_1693519	14.4073	10.8068
ILMN_1694367	108.89	116.16
ILMN_1695276	1086.66	960.084
ILMN_1695706	675.931	511.109
ILMN_1696294	27.0192	28.703
ILMN_1696407	5603.82	5450.52
ILMN_1696935	14.0704	13.5503
ILMN_1697491	14.7985	18.7859
ILMN_1697998	239.499	275.752
ILMN_1698940	16869	17984.5
ILMN_1699015	9075.58	8622.22
ILMN_1699208	1924.44	1956.42
ILMN_1699674	54.88	48.2624
ILMN_1700074	80.6023	93.0855
ILMN_1702635	49.6124	34.6016
ILMN_1703803	11.375	9.60204
ILMN_1705876	225.935	229.904
ILMN_1708936	877.733	837.477
ILMN_1708987	111.023	105.823
ILMN_1709604	323.403	336.95
ILMN_1710885	12419.4	13568
ILMN_1711786	9.75137	11.5463
ILMN_1713369	1519.46	1286.34
ILMN_1713491	107.41	89.1591
ILMN_1714952	87.5648	108.59
ILMN_1716014	1952.21	2470.53
ILMN_1718034	14.0264	9.76232
ILMN_1719303	1622.12	1529.24
ILMN_1719316	2457.82	2435.64
ILMN_1721457	4026.75	4375.67
ILMN_1726762	15.5027	18.7183
ILMN_1728870	11.3195	10.9655
ILMN_1731181	273.695	274.234
ILMN_1732074	11051.6	9595.66
ILMN_1734194	829.106	796.359
ILMN_1734742	724.633	744.521
ILMN_1737074	17073.9	19536.7
ILMN_1739872	5.63491	8.17931
ILMN_1740587	10562.1	10110.8
ILMN_1742798	1280.33	1602.32
ILMN_1743217	34.1125	29.8684
ILMN_1743677	572.404	571.605
ILMN_1744046	176.949	157.999
ILMN_1745330	9.28413	5.51868
ILMN_1748767	1986.72	2188.42
ILMN_1749447	5636.16	5620.39
ILMN_1756152	228.056	256.48
ILMN_1759327	15.3059	16.2265
ILMN_1759954	412.207	384.68
ILMN_1760089	821.07	813.842
ILMN_1762003	124.609	138.769
ILMN_1762747	6161.02	6706.65
ILMN_1764323	693.496	876.916
ILMN_1764803	94.016	80.2797
ILMN_1766125	1242.99	1336.04
ILMN_1768391	16.4781	14.4904
ILMN_1770152	2.51475	5.18395
ILMN_1771462	232.661	200.304
ILMN_1773968	1861.61	1588.85
ILMN_1774513	142.217	181.872
ILMN_1775175	16.1766	12.1409
ILMN_1775192	1417.45	1396.22
ILMN_1775950	8.51938	10.2806
ILMN_1782167	98.858	112.841
ILMN_1783695	2815.71	2619.8
ILMN_1789492	2523.99	2726.77
ILMN_1794392	1915.34	1486.31
ILMN_1795085	17.2714	17.1917
ILMN_1796685	6.69832	5.83559
ILMN_1796830	43.8135	36.7722
ILMN_1797566	278.065	264.251
ILMN_1798636	130.112	127.027
ILMN_1801633	3262.53	3378.93
ILMN_1804735	4330.7	4271.15
ILMN_1804923	16.888	14.3349
ILMN_1805614	23.3037	20.6699
ILMN_1807873	225.189	230.951
ILMN_1808584	64.4332	39.1036
ILMN_1811754	1258.36	977.582
ILMN_1812580	346.616	333.926
ILMN_1813028	341.695	303.092
ILMN_1813134	10.3511	13.3934
ILMN_1815882	218.677	161.604
ILMN_1862909	67.4012	73.6655
ILMN_1867517	28.8949	23.1029
ILMN_2038772	4683.33	4914.45
ILMN_2041161	41.5798	40.8255
ILMN_2050112	15403	15866.4
ILMN_2073592	345.045	334.761
ILMN_2091412	32.1467	37.683
ILMN_2106331	12172.4	12285.9
ILMN_2106893	6.04773	7.24387
ILMN_2109156	2207.45	2109.22
ILMN_2115591	29.4362	21.0535
ILMN_2125675	815.489	571.208
ILMN_2139827	17.649	15.0691
ILMN_2165762	51.2567	33.7185
ILMN_2189842	598.487	744.073
ILMN_2203073	3.55966	2.07976
ILMN_2218277	11822.3	12223.5
ILMN_2220283	779.13	660.057
ILMN_2247229	5.6156	5.67572
ILMN_2280731	100.387	113.411
ILMN_2317457	117.033	100.781
ILMN_2322498	51.5875	60.1463
ILMN_2322499	5.34901	5.00407
ILMN_2357272	296.566	254.3
ILMN_2370135	264.697	283.658
ILMN_2371590	664.79	701.272
ILMN_2379762	12.9021	9.99903
ILMN_2382724	114.012	120.942
ILMN_2400143	261.415	245.483
ILMN_2402930	12113.5	12767.2
ILMN_2402936	283.382	357.774
ILMN_2408815	15.4079	11.2959
ILMN_2411723	19536.7	19141
ILMN_2411963	855.752	853.319
ILMN_2412024	65.7054	74.769
ILMN_2413330	18.1544	14.2236
ILMN_2413331	124.809	129.434
ILMN_2415128	12.8067	10.7095

## Sheet: FUS+EWS+Ac-H3K9
PROBE_ID	A664_04	A664_06
ILMN_1343291	18581.7	18778
ILMN_1653146	8.59884	15.0737
ILMN_1653432	1847.08	2216.55
ILMN_1656791	13991.9	12910.6
ILMN_1660754	201.35	209.12
ILMN_1669599	122.603	121.859
ILMN_1669921	7.04882	7.03503
ILMN_1676191	441.301	464.415
ILMN_1680618	1996.71	1824.4
ILMN_1681124	34.0618	27.6788
ILMN_1681802	180.798	155.817
ILMN_1685490	8.34045	8.65971
ILMN_1685722	2535.57	2484.69
ILMN_1701753	1523.69	1686.72
ILMN_1707493	348.091	395.802
ILMN_1711878	1314.08	1351.79
ILMN_1712357	154.295	146.301
ILMN_1716601	110.89	107.239
ILMN_1724489	685.148	726.967
ILMN_1728331	47.0191	58.2737
ILMN_1729495	321.375	335.041
ILMN_1730572	199.002	197.445
ILMN_1736500	10635.3	10720
ILMN_1736548	1235.04	1360.24
ILMN_1737298	3618.6	3892.2
ILMN_1748147	6.85073	8.52983
ILMN_1758232	99.0714	98.5981
ILMN_1758918	3372.94	3149.86
ILMN_1759184	1550.18	1731.17
ILMN_1761083	192.491	157.482
ILMN_1770697	11.3579	11.5108
ILMN_1777318	173.728	159.79
ILMN_1778104	968.488	833.489
ILMN_1781810	9.93474	12.5488
ILMN_1785960	7.33419	5.16524
ILMN_1790354	2538	2426.12
ILMN_1790909	338.996	385.975
ILMN_1808939	4795.51	4634.22
ILMN_1810810	18352.9	16743.3
ILMN_1813027	43.226	45.9877
ILMN_1886493	486.837	572.404
ILMN_2038774	18778	18352.9
ILMN_2049766	143.016	183.832
ILMN_2053679	1547.99	1639.96
ILMN_2110908	362.024	291.721
ILMN_2163796	577.076	592.815
ILMN_2279099	5.2561	2.56311
ILMN_2311497	12.3769	13.4177
ILMN_2351906	6.17171	4.17115
ILMN_2354211	75.4476	67.9088
ILMN_2357015	125.909	115.481
ILMN_2369682	6026.92	6240.09
ILMN_2370365	1584.57	1578.19
ILMN_2378048	2345.91	2281.51
ILMN_2380101	6.72392	5.08476
ILMN_2380740	512.453	568.679
ILMN_2383484	620.685	576.633

## Sheet: Random200
PROBE_ID	A664_04	A664_06
ILMN_1708110	51.2907	50.0592
ILMN_1700834	226.593	216.585
ILMN_1796627	10.187	8.48938
ILMN_1720485	5.18754	3.05547
ILMN_1770307	7.11159	8.71708
ILMN_2317581	403.392	440.244
ILMN_2139740	4.39544	8.97377
ILMN_1677104	7.39075	8.67313
ILMN_1877472	11.3337	10.2388
ILMN_1682180	71.8638	68.982
ILMN_1718142	7.45819	5.62876
ILMN_2376958	3.84239	8.35274
ILMN_1779043	10.2889	5.81873
ILMN_1721337	148.75	129.067
ILMN_1709377	28.4138	35.9373
ILMN_1803419	5.89127	7.74208
ILMN_1717967	6.24833	5.75178
ILMN_2162972	13.2408	10.5506
ILMN_1772958	5.28954	9.33884
ILMN_1653438	106.798	123.165
ILMN_1658632	9.9609	8.173
ILMN_1869310	4.46319	7.1513
ILMN_1708151	1829.36	1663.53
ILMN_1793151	1.88129	3.53634
ILMN_1777663	1744.79	1562.61
ILMN_1742332	624.454	489.111
ILMN_1817144	2.19593	2.07841
ILMN_2313946	4.22898	5.89798
ILMN_1718972	2319.03	2451.81
ILMN_1795662	3.24025	4.0582
ILMN_1725773	69.2132	69.0031
ILMN_1753736	5.83371	7.32111
ILMN_1666887	4.35067	5.11747
ILMN_2397795	227.028	228.844
ILMN_1851667	10.2023	5.25637
ILMN_1864236	10.0487	6.5318
ILMN_1913059	16.0585	15.3599
ILMN_1821791	12.8283	12.2724
ILMN_1849277	6.35464	6.20256
ILMN_1813374	48.7497	71.2539
ILMN_1832127	15.176	12.2613
ILMN_2171934	10.7827	7.12319
ILMN_1771903	1770.84	1575.49
ILMN_1709153	45.977	37.6563
ILMN_1825347	7.04996	7.00555
ILMN_1725649	8.4773	8.43332
ILMN_1680349	10.0555	7.68848
ILMN_1766270	8.4924	3.57835
ILMN_1815556	9.12423	12.788
ILMN_1822133	14.3088	12.8465
ILMN_2375786	18.1726	16.2381
ILMN_1651532	9.44139	4.40058
ILMN_1657033	8.67256	4.57291
ILMN_1661428	38.1736	30.0002
ILMN_1779979	135.019	112.946
ILMN_1821155	5.32677	0.96145
ILMN_1894500	12.3975	14.3838
ILMN_1807912	9.71228	9.86533
ILMN_1827171	6.9245	8.87436
ILMN_2356031	378.385	461.34
ILMN_1717757	8.9962	7.84265
ILMN_1818101	8.80015	6.66795
ILMN_1813430	5.58698	7.01585
ILMN_1852159	5.87881	6.48359
ILMN_1866116	10.067	11.8858
ILMN_1689899	15.5403	13.129
ILMN_1664265	8.51684	6.5919
ILMN_2227968	549.012	536.079
ILMN_1671331	5.67454	3.13397
ILMN_2321720	4.15376	5.41385
ILMN_1803303	6.31117	7.44653
ILMN_2342515	38.5738	35.6485
ILMN_1896455	22.0884	25.71
ILMN_1737462	595.377	604.544
ILMN_1785930	7.23704	9.1556
ILMN_1827847	6.57132	9.32278
ILMN_1813100	18.2655	22.4401
ILMN_1658018	5.74864	5.41766
ILMN_1790460	45.7127	35.2923
ILMN_2371984	22.5081	23.4524
ILMN_1791250	19.3718	18.0749
ILMN_1879947	4.26717	3.8856
ILMN_1818180	7.64308	2.02606
ILMN_1672339	8.18846	3.65715
ILMN_1784602	519.629	595.756
ILMN_1778957	60.4963	65.313
ILMN_1760352	10.8665	6.45941
ILMN_1789593	16.1973	12.916
ILMN_1785588	13.8712	13.3609
ILMN_1770152	2.51475	5.18395
ILMN_1690253	4.43713	6.931
ILMN_1719316	2457.82	2435.64
ILMN_1738110	11.273	9.06489
ILMN_1655626	10.6454	10.4903
ILMN_1846075	6.53304	5.18628
ILMN_1893972	4.28835	2.71416
ILMN_1721895	21.9079	15.9159
ILMN_1872275	9.06343	8.63616
ILMN_1780711	6.60078	9.33528
ILMN_1784286	8918.18	8820.67
ILMN_1651296	205.636	210.46
ILMN_1786304	12.5818	9.06894
ILMN_1864622	6.21155	6.70948
ILMN_1782991	13.4249	14.3488
ILMN_1840471	9.00808	9.71272
ILMN_1864714	12.6885	12.8816
ILMN_1738033	9.28625	11.7222
ILMN_1885950	4.20735	7.46457
ILMN_1652735	254.453	228.75
ILMN_1810901	568.197	581.158
ILMN_2329744	33.733	36.2499
ILMN_1846771	78.7237	141.837
ILMN_1785336	223.701	198.06
ILMN_1699714	4.23943	5.45961
ILMN_1670570	16.9124	12.7501
ILMN_1656429	8.70783	12.0104
ILMN_1910024	10.2912	9.49737
ILMN_2163492	4.82619	9.70308
ILMN_2307861	1.92891	3.65986
ILMN_1849411	8.90546	7.83823
ILMN_1705662	10.3601	10.1879
ILMN_2175764	11.4819	13.3922
ILMN_1822770	4.47202	9.05241
ILMN_1821510	6.50161	6.8968
ILMN_1785345	11.5951	9.97625
ILMN_2054145	23.4739	28.7234
ILMN_1662256	10.2671	14.2531
ILMN_2135991	4.22128	5.98784
ILMN_1745963	5.3047	11.6493
ILMN_1872102	5.7684	9.74126
ILMN_1893517	8.71855	9.40599
ILMN_1761016	6.63231	6.57198
ILMN_2365569	61.0317	47.5166
ILMN_1676219	2.76253	3.14444
ILMN_2083595	8.54991	5.02433
ILMN_2157709	26.2388	16.1813
ILMN_1690209	7.77064	6.42982
ILMN_1687043	11.2185	11.8871
ILMN_1736175	9.38606	8.44818
ILMN_1716424	10.1587	9.78805
ILMN_1913593	11.0281	6.04593
ILMN_2168276	4.0066	3.56337
ILMN_1788098	4.50281	6.52808
ILMN_1895128	48.8305	50.3817
ILMN_1912739	7.91861	7.97445
ILMN_1677372	8.51059	2.90197
ILMN_1706149	404.038	381.257
ILMN_1659224	2.52124	3.20406
ILMN_1800875	13.2564	7.42246
ILMN_1761093	8.99444	6.73171
ILMN_1699489	295.595	340.541
ILMN_1669523	149.883	189.526
ILMN_1803906	9.62349	7.92294
ILMN_2187746	87.1834	70.1918
ILMN_1657153	174.77	177.77
ILMN_1773455	4.18732	4.91485
ILMN_2066348	13.7701	7.80898
ILMN_1850086	16.7303	16.3221
ILMN_1825426	11.4491	8.19362
ILMN_1689976	9.02308	3.42083
ILMN_2200659	2734.1	2325.63
ILMN_1830447	2.32296	3.27553
ILMN_1729203	5.62286	3.42382
ILMN_1695316	201.878	221.672
ILMN_1907206	7.92985	7.95617
ILMN_1684186	8.00518	11.4439
ILMN_1896220	8.99128	17.3603
ILMN_2275760	13.5497	19.2135
ILMN_1907874	10.5325	11.4947
ILMN_1666985	6.7518	7.22046
ILMN_1900998	230.467	246.421
ILMN_1797413	15.4292	22.4858
ILMN_1856582	12.154	9.54795
ILMN_2152178	120.824	144.115
ILMN_1856677	6.55848	9.01009
ILMN_1659273	402.935	476.901
ILMN_2339284	54.5842	46.7761
ILMN_2324157	412.578	367.378
ILMN_1874257	10.0355	4.75192
ILMN_1856579	9.87675	7.8
ILMN_1889011	5.04483	7.44078
ILMN_1733603	485.649	480.759
ILMN_1665285	7.09726	3.61033
ILMN_1675556	14.4755	14.8073
ILMN_1809516	13.3167	8.55373
ILMN_1795158	9.31443	9.5161
ILMN_1798372	12.477	16.9938
ILMN_1898530	4.08497	9.76188
ILMN_1808409	7.55044	8.75192
ILMN_1874386	6.60842	5.36335
ILMN_1726359	875.641	886.83
ILMN_2179739	12.9144	10.5281
ILMN_1873948	10.9398	9.86427
ILMN_1741591	11.2234	12.2539
ILMN_2277419	56.1804	71.5275
ILMN_1847901	12.2442	13.7902
ILMN_1722900	13466.3	13014.3
ILMN_1854873	14.5943	15.4524
ILMN_1825025	8.48406	8.25683
ILMN_2046073	6.50485	5.99442
