# Supplementary material for: EWS and FUS bind a subset of transcribed genes encoding proteins enriched in RNA regulatory functions
Source: BMC Genomics. 2015 Nov 14;16:929. doi: 10.1186/s12864-015-2125-9 (PMC4647676; doi:10.1186/s12864-015-2125-9)
Supplement: Additional file 8: — Microarray data gene probe sets for actively transcribed genes also presented with FUS and Ac-H3K9 (n = 35), EWS and Ac-H3K9 (n = 135), or FUS and EWS and Ac-H3K9 (n = 58) ChIP-seq peaks. The probe sets were used in GO analysis. (XLSX 41 kb) [file 12864_2015_2125_MOESM8_ESM.xlsx]

## Sheet: Ark1
FUS and EWS GO analysis
GOID	Ontology	Term	Level	q	m	t	k	probe_ID	log_odds_ratio	p
GO:0000166	molecular_function	nucleotide binding	4	15	2635	48702	38	ILMN_1343291 // ILMN_1653146 // ILMN_1653432 // ILMN_1669921 // ILMN_1676191 // ILMN_1681802 // ILMN_1685490 // ILMN_1685722 // ILMN_1724489 // ILMN_1737298 // ILMN_1748147 // ILMN_1761083 // ILMN_1778104 // ILMN_1810810 // ILMN_2038774	2.86707	2.97e-07
GO:1901265	molecular_function	nucleoside phosphate binding	3	15	2635	48702	38	ILMN_1343291 // ILMN_1653146 // ILMN_1653432 // ILMN_1669921 // ILMN_1676191 // ILMN_1681802 // ILMN_1685490 // ILMN_1685722 // ILMN_1724489 // ILMN_1737298 // ILMN_1748147 // ILMN_1761083 // ILMN_1778104 // ILMN_1810810 // ILMN_2038774	2.86707	2.97e-07
GO:0036094	molecular_function	small molecule binding	2	15	2745	48702	38	ILMN_1343291 // ILMN_1653146 // ILMN_1653432 // ILMN_1669921 // ILMN_1676191 // ILMN_1681802 // ILMN_1685490 // ILMN_1685722 // ILMN_1724489 // ILMN_1737298 // ILMN_1748147 // ILMN_1761083 // ILMN_1778104 // ILMN_1810810 // ILMN_2038774	2.80807	4.35e-07
GO:0044237	biological_process	cellular metabolic process	2	20	5927	48702	38	ILMN_1343291 // ILMN_1653146 // ILMN_1653432 // ILMN_1656791 // ILMN_1669921 // ILMN_1676191 // ILMN_1681802 // ILMN_1685490 // ILMN_1685722 // ILMN_1711878 // ILMN_1724489 // ILMN_1737298 // ILMN_1748147 // ILMN_1758232 // ILMN_1761083 // ILMN_1778104 // ILMN_1790354 // ILMN_1790909 // ILMN_1810810 // ILMN_2038774	2.11261	8.57e-07
GO:1901363	molecular_function	heterocyclic compound binding	2	19	5561	48702	38	ILMN_1343291 // ILMN_1653146 // ILMN_1653432 // ILMN_1656791 // ILMN_1669921 // ILMN_1676191 // ILMN_1681802 // ILMN_1685490 // ILMN_1685722 // ILMN_1712357 // ILMN_1724489 // ILMN_1737298 // ILMN_1748147 // ILMN_1761083 // ILMN_1778104 // ILMN_1785960 // ILMN_1790909 // ILMN_1810810 // ILMN_2038774	2.13056	2e-06
GO:0097159	molecular_function	organic cyclic compound binding	2	19	5603	48702	38	ILMN_1343291 // ILMN_1653146 // ILMN_1653432 // ILMN_1656791 // ILMN_1669921 // ILMN_1676191 // ILMN_1681802 // ILMN_1685490 // ILMN_1685722 // ILMN_1712357 // ILMN_1724489 // ILMN_1737298 // ILMN_1748147 // ILMN_1761083 // ILMN_1778104 // ILMN_1785960 // ILMN_1790909 // ILMN_1810810 // ILMN_2038774	2.11971	2.02e-06
GO:0044260	biological_process	cellular macromolecule metabolic process	4	17	4369	48702	38	ILMN_1343291 // ILMN_1653146 // ILMN_1653432 // ILMN_1656791 // ILMN_1669921 // ILMN_1676191 // ILMN_1681802 // ILMN_1685490 // ILMN_1685722 // ILMN_1724489 // ILMN_1748147 // ILMN_1758232 // ILMN_1761083 // ILMN_1790354 // ILMN_1790909 // ILMN_1810810 // ILMN_2038774	2.31814	2.28e-06
GO:0044238	biological_process	primary metabolic process	2	20	6481	48702	38	ILMN_1343291 // ILMN_1653146 // ILMN_1653432 // ILMN_1656791 // ILMN_1669921 // ILMN_1676191 // ILMN_1681802 // ILMN_1685490 // ILMN_1685722 // ILMN_1711878 // ILMN_1724489 // ILMN_1737298 // ILMN_1748147 // ILMN_1758232 // ILMN_1761083 // ILMN_1778104 // ILMN_1790354 // ILMN_1790909 // ILMN_1810810 // ILMN_2038774	1.98369	2.62e-06
GO:0071704	biological_process	organic substance metabolic process	2	20	6678	48702	38	ILMN_1343291 // ILMN_1653146 // ILMN_1653432 // ILMN_1656791 // ILMN_1669921 // ILMN_1676191 // ILMN_1681802 // ILMN_1685490 // ILMN_1685722 // ILMN_1711878 // ILMN_1724489 // ILMN_1737298 // ILMN_1748147 // ILMN_1758232 // ILMN_1761083 // ILMN_1778104 // ILMN_1790354 // ILMN_1790909 // ILMN_1810810 // ILMN_2038774	1.94049	4.04e-06
GO:0010467	biological_process	gene expression	4	10	1304	48702	38	ILMN_1343291 // ILMN_1653432 // ILMN_1656791 // ILMN_1676191 // ILMN_1685722 // ILMN_1748147 // ILMN_1761083 // ILMN_1790909 // ILMN_1810810 // ILMN_2038774	3.29697	1.1e-05
GO:0043170	biological_process	macromolecule metabolic process	3	17	5059	48702	38	ILMN_1343291 // ILMN_1653146 // ILMN_1653432 // ILMN_1656791 // ILMN_1669921 // ILMN_1676191 // ILMN_1681802 // ILMN_1685490 // ILMN_1685722 // ILMN_1724489 // ILMN_1748147 // ILMN_1758232 // ILMN_1761083 // ILMN_1790354 // ILMN_1790909 // ILMN_1810810 // ILMN_2038774	2.10659	1.46e-05
GO:0043168	molecular_function	anion binding	3	13	2702	48702	38	ILMN_1343291 // ILMN_1653146 // ILMN_1669921 // ILMN_1676191 // ILMN_1681802 // ILMN_1685490 // ILMN_1685722 // ILMN_1724489 // ILMN_1737298 // ILMN_1748147 // ILMN_1778104 // ILMN_1810810 // ILMN_2038774	2.62439	1.46e-05
GO:0005853	cellular_component	eukaryotic translation elongation factor 1 complex	7	3	11	48702	38	ILMN_1343291 // ILMN_1810810 // ILMN_2038774	8.4493	1.48e-05
GO:0008152	biological_process	metabolic process	1	20	7409	48702	38	ILMN_1343291 // ILMN_1653146 // ILMN_1653432 // ILMN_1656791 // ILMN_1669921 // ILMN_1676191 // ILMN_1681802 // ILMN_1685490 // ILMN_1685722 // ILMN_1711878 // ILMN_1724489 // ILMN_1737298 // ILMN_1748147 // ILMN_1758232 // ILMN_1761083 // ILMN_1778104 // ILMN_1790354 // ILMN_1790909 // ILMN_1810810 // ILMN_2038774	1.79063	1.7e-05
GO:0006412	biological_process	translation	6	6	381	48702	38	ILMN_1343291 // ILMN_1656791 // ILMN_1676191 // ILMN_1685722 // ILMN_1810810 // ILMN_2038774	4.33508	7.46e-05
GO:0003723	molecular_function	RNA binding	4	8	915	48702	38	ILMN_1343291 // ILMN_1653432 // ILMN_1656791 // ILMN_1685722 // ILMN_1712357 // ILMN_1761083 // ILMN_1810810 // ILMN_2038774	3.48614	7.46e-05
GO:0001882	molecular_function	nucleoside binding	3	11	2177	48702	38	ILMN_1343291 // ILMN_1653146 // ILMN_1669921 // ILMN_1676191 // ILMN_1681802 // ILMN_1685490 // ILMN_1685722 // ILMN_1724489 // ILMN_1737298 // ILMN_1810810 // ILMN_2038774	2.69507	7.46e-05
GO:0001883	molecular_function	purine nucleoside binding	4	11	2170	48702	38	ILMN_1343291 // ILMN_1653146 // ILMN_1669921 // ILMN_1676191 // ILMN_1681802 // ILMN_1685490 // ILMN_1685722 // ILMN_1724489 // ILMN_1737298 // ILMN_1810810 // ILMN_2038774	2.69972	7.46e-05
GO:0032549	molecular_function	ribonucleoside binding	4	11	2170	48702	38	ILMN_1343291 // ILMN_1653146 // ILMN_1669921 // ILMN_1676191 // ILMN_1681802 // ILMN_1685490 // ILMN_1685722 // ILMN_1724489 // ILMN_1737298 // ILMN_1810810 // ILMN_2038774	2.69972	7.46e-05
GO:0032550	molecular_function	purine ribonucleoside binding	5	11	2170	48702	38	ILMN_1343291 // ILMN_1653146 // ILMN_1669921 // ILMN_1676191 // ILMN_1681802 // ILMN_1685490 // ILMN_1685722 // ILMN_1724489 // ILMN_1737298 // ILMN_1810810 // ILMN_2038774	2.69972	7.46e-05
GO:0035639	molecular_function	purine ribonucleoside triphosphate binding	4	11	2157	48702	38	ILMN_1343291 // ILMN_1653146 // ILMN_1669921 // ILMN_1676191 // ILMN_1681802 // ILMN_1685490 // ILMN_1685722 // ILMN_1724489 // ILMN_1737298 // ILMN_1810810 // ILMN_2038774	2.70839	7.46e-05
GO:0017076	molecular_function	purine nucleotide binding	5	11	2200	48702	38	ILMN_1343291 // ILMN_1653146 // ILMN_1669921 // ILMN_1676191 // ILMN_1681802 // ILMN_1685490 // ILMN_1685722 // ILMN_1724489 // ILMN_1737298 // ILMN_1810810 // ILMN_2038774	2.67991	7.59e-05
GO:0032553	molecular_function	ribonucleotide binding	5	11	2207	48702	38	ILMN_1343291 // ILMN_1653146 // ILMN_1669921 // ILMN_1676191 // ILMN_1681802 // ILMN_1685490 // ILMN_1685722 // ILMN_1724489 // ILMN_1737298 // ILMN_1810810 // ILMN_2038774	2.67533	7.59e-05
GO:0032555	molecular_function	purine ribonucleotide binding	6	11	2193	48702	38	ILMN_1343291 // ILMN_1653146 // ILMN_1669921 // ILMN_1676191 // ILMN_1681802 // ILMN_1685490 // ILMN_1685722 // ILMN_1724489 // ILMN_1737298 // ILMN_1810810 // ILMN_2038774	2.68451	7.59e-05
GO:0044249	biological_process	cellular biosynthetic process	3	10	1757	48702	38	ILMN_1343291 // ILMN_1656791 // ILMN_1676191 // ILMN_1685722 // ILMN_1711878 // ILMN_1724489 // ILMN_1737298 // ILMN_1790909 // ILMN_1810810 // ILMN_2038774	2.8668	8e-05
GO:0003676	molecular_function	nucleic acid binding	3	13	3396	48702	38	ILMN_1343291 // ILMN_1653146 // ILMN_1653432 // ILMN_1656791 // ILMN_1676191 // ILMN_1685722 // ILMN_1712357 // ILMN_1724489 // ILMN_1761083 // ILMN_1785960 // ILMN_1790909 // ILMN_1810810 // ILMN_2038774	2.29458	0.000105029
GO:1901576	biological_process	organic substance biosynthetic process	3	10	1849	48702	38	ILMN_1343291 // ILMN_1656791 // ILMN_1676191 // ILMN_1685722 // ILMN_1711878 // ILMN_1724489 // ILMN_1737298 // ILMN_1790909 // ILMN_1810810 // ILMN_2038774	2.79316	0.000117871
GO:0005488	molecular_function	binding	1	26	14584	48702	38	ILMN_1343291 // ILMN_1653146 // ILMN_1653432 // ILMN_1656791 // ILMN_1669921 // ILMN_1676191 // ILMN_1681802 // ILMN_1685490 // ILMN_1685722 // ILMN_1707493 // ILMN_1711878 // ILMN_1712357 // ILMN_1724489 // ILMN_1729495 // ILMN_1736500 // ILMN_1736548 // ILMN_1737298 // ILMN_1748147 // ILMN_1761083 // ILMN_1778104 // ILMN_1785960 // ILMN_1790354 // ILMN_1790909 // ILMN_1810810 // ILMN_1813027 //…	1.19211	0.000117871
GO:0009058	biological_process	biosynthetic process	2	10	1929	48702	38	ILMN_1343291 // ILMN_1656791 // ILMN_1676191 // ILMN_1685722 // ILMN_1711878 // ILMN_1724489 // ILMN_1737298 // ILMN_1790909 // ILMN_1810810 // ILMN_2038774	2.73206	0.000162781
GO:0043167	molecular_function	ion binding	2	18	7149	48702	38	ILMN_1343291 // ILMN_1653146 // ILMN_1669921 // ILMN_1676191 // ILMN_1681802 // ILMN_1685490 // ILMN_1685722 // ILMN_1711878 // ILMN_1724489 // ILMN_1729495 // ILMN_1737298 // ILMN_1748147 // ILMN_1778104 // ILMN_1785960 // ILMN_1790354 // ILMN_1810810 // ILMN_1813027 // ILMN_2038774	1.69017	0.000167762
GO:0003746	molecular_function	translation elongation factor activity	6	3	30	48702	38	ILMN_1343291 // ILMN_1810810 // ILMN_2038774	7.00184	0.000169139
GO:0008135	molecular_function	translation factor activity, nucleic acid binding	5	4	116	48702	38	ILMN_1343291 // ILMN_1685722 // ILMN_1810810 // ILMN_2038774	5.46578	0.000197276
GO:0003824	molecular_function	catalytic activity	1	17	6471	48702	38	ILMN_1343291 // ILMN_1669921 // ILMN_1676191 // ILMN_1681802 // ILMN_1685490 // ILMN_1685722 // ILMN_1711878 // ILMN_1724489 // ILMN_1728331 // ILMN_1737298 // ILMN_1748147 // ILMN_1758232 // ILMN_1758918 // ILMN_1778104 // ILMN_1790354 // ILMN_1810810 // ILMN_2038774	1.75146	0.000197276
GO:0034645	biological_process	cellular macromolecule biosynthetic process	5	8	1165	48702	38	ILMN_1343291 // ILMN_1656791 // ILMN_1676191 // ILMN_1685722 // ILMN_1724489 // ILMN_1790909 // ILMN_1810810 // ILMN_2038774	3.13765	0.00023985
GO:0006414	biological_process	translational elongation	7	4	126	48702	38	ILMN_1343291 // ILMN_1656791 // ILMN_1810810 // ILMN_2038774	5.34649	0.000254148
GO:0009059	biological_process	macromolecule biosynthetic process	4	8	1203	48702	38	ILMN_1343291 // ILMN_1656791 // ILMN_1676191 // ILMN_1685722 // ILMN_1724489 // ILMN_1790909 // ILMN_1810810 // ILMN_2038774	3.09134	0.000288248
GO:0044267	biological_process	cellular protein metabolic process	5	11	2827	48702	38	ILMN_1343291 // ILMN_1656791 // ILMN_1669921 // ILMN_1676191 // ILMN_1681802 // ILMN_1685490 // ILMN_1685722 // ILMN_1758232 // ILMN_1790354 // ILMN_1810810 // ILMN_2038774	2.31814	0.000565494
GO:0044424	cellular_component	intracellular part	4	23	12893	48702	38	ILMN_1343291 // ILMN_1653146 // ILMN_1653432 // ILMN_1656791 // ILMN_1669921 // ILMN_1676191 // ILMN_1685490 // ILMN_1685722 // ILMN_1707493 // ILMN_1712357 // ILMN_1724489 // ILMN_1729495 // ILMN_1736500 // ILMN_1748147 // ILMN_1758232 // ILMN_1758918 // ILMN_1761083 // ILMN_1778104 // ILMN_1785960 // ILMN_1790909 // ILMN_1810810 // ILMN_1813027 // ILMN_2038774	1.19303	0.00082675
GO:0005622	cellular_component	intracellular	3	23	13367	48702	38	ILMN_1343291 // ILMN_1653146 // ILMN_1653432 // ILMN_1656791 // ILMN_1669921 // ILMN_1676191 // ILMN_1685490 // ILMN_1685722 // ILMN_1707493 // ILMN_1712357 // ILMN_1724489 // ILMN_1729495 // ILMN_1736500 // ILMN_1748147 // ILMN_1758232 // ILMN_1758918 // ILMN_1761083 // ILMN_1778104 // ILMN_1785960 // ILMN_1790909 // ILMN_1810810 // ILMN_1813027 // ILMN_2038774	1.14094	0.0015382
GO:0005737	cellular_component	cytoplasm	5	18	8856	48702	38	ILMN_1343291 // ILMN_1653432 // ILMN_1656791 // ILMN_1669921 // ILMN_1676191 // ILMN_1685490 // ILMN_1685722 // ILMN_1707493 // ILMN_1729495 // ILMN_1736500 // ILMN_1748147 // ILMN_1758232 // ILMN_1758918 // ILMN_1778104 // ILMN_1790909 // ILMN_1810810 // ILMN_1813027 // ILMN_2038774	1.38125	0.00274341
GO:0034641	biological_process	cellular nitrogen compound metabolic process	3	9	2184	48702	38	ILMN_1653146 // ILMN_1653432 // ILMN_1676191 // ILMN_1711878 // ILMN_1724489 // ILMN_1737298 // ILMN_1748147 // ILMN_1761083 // ILMN_1790909	2.40093	0.00274341
GO:0019538	biological_process	protein metabolic process	4	11	3506	48702	38	ILMN_1343291 // ILMN_1656791 // ILMN_1669921 // ILMN_1676191 // ILMN_1681802 // ILMN_1685490 // ILMN_1685722 // ILMN_1758232 // ILMN_1790354 // ILMN_1810810 // ILMN_2038774	2.00759	0.00374992
GO:0009987	biological_process	cellular process	1	21	12051	48702	38	ILMN_1343291 // ILMN_1653146 // ILMN_1653432 // ILMN_1656791 // ILMN_1669921 // ILMN_1676191 // ILMN_1681802 // ILMN_1685490 // ILMN_1685722 // ILMN_1707493 // ILMN_1711878 // ILMN_1724489 // ILMN_1737298 // ILMN_1748147 // ILMN_1758232 // ILMN_1761083 // ILMN_1778104 // ILMN_1790354 // ILMN_1790909 // ILMN_1810810 // ILMN_2038774	1.15922	0.00386112
GO:0005524	molecular_function	ATP binding	8	8	1767	48702	38	ILMN_1653146 // ILMN_1669921 // ILMN_1676191 // ILMN_1681802 // ILMN_1685490 // ILMN_1685722 // ILMN_1724489 // ILMN_1737298	2.53668	0.00386112
GO:0030554	molecular_function	adenyl nucleotide binding	6	8	1798	48702	38	ILMN_1653146 // ILMN_1669921 // ILMN_1676191 // ILMN_1681802 // ILMN_1685490 // ILMN_1685722 // ILMN_1724489 // ILMN_1737298	2.51159	0.00413322
GO:0032559	molecular_function	adenyl ribonucleotide binding	7	8	1794	48702	38	ILMN_1653146 // ILMN_1669921 // ILMN_1676191 // ILMN_1681802 // ILMN_1685490 // ILMN_1685722 // ILMN_1724489 // ILMN_1737298	2.5148	0.00413322
GO:0006139	biological_process	nucleobase-containing compound metabolic process	4	8	1955	48702	38	ILMN_1653146 // ILMN_1653432 // ILMN_1676191 // ILMN_1724489 // ILMN_1737298 // ILMN_1748147 // ILMN_1761083 // ILMN_1790909	2.39081	0.00723628
GO:0006807	biological_process	nitrogen compound metabolic process	2	9	2531	48702	38	ILMN_1653146 // ILMN_1653432 // ILMN_1676191 // ILMN_1711878 // ILMN_1724489 // ILMN_1737298 // ILMN_1748147 // ILMN_1761083 // ILMN_1790909	2.1882	0.00723628
GO:0046483	biological_process	heterocycle metabolic process	3	8	2060	48702	38	ILMN_1653146 // ILMN_1653432 // ILMN_1676191 // ILMN_1724489 // ILMN_1737298 // ILMN_1748147 // ILMN_1761083 // ILMN_1790909	2.31534	0.0100075
GO:0006725	biological_process	cellular aromatic compound metabolic process	3	8	2102	48702	38	ILMN_1653146 // ILMN_1653432 // ILMN_1676191 // ILMN_1724489 // ILMN_1737298 // ILMN_1748147 // ILMN_1761083 // ILMN_1790909	2.28622	0.011274
GO:0090304	biological_process	nucleic acid metabolic process	5	7	1623	48702	38	ILMN_1653146 // ILMN_1653432 // ILMN_1676191 // ILMN_1724489 // ILMN_1748147 // ILMN_1761083 // ILMN_1790909	2.46667	0.0139526
GO:0005623	cellular_component	cell	1	23	15801	48702	38	ILMN_1343291 // ILMN_1653146 // ILMN_1653432 // ILMN_1656791 // ILMN_1669921 // ILMN_1676191 // ILMN_1685490 // ILMN_1685722 // ILMN_1707493 // ILMN_1712357 // ILMN_1724489 // ILMN_1729495 // ILMN_1736500 // ILMN_1748147 // ILMN_1758232 // ILMN_1758918 // ILMN_1761083 // ILMN_1778104 // ILMN_1785960 // ILMN_1790909 // ILMN_1810810 // ILMN_1813027 // ILMN_2038774	0.8996	0.0201287
GO:0044464	cellular_component	cell part	2	23	15800	48702	38	ILMN_1343291 // ILMN_1653146 // ILMN_1653432 // ILMN_1656791 // ILMN_1669921 // ILMN_1676191 // ILMN_1685490 // ILMN_1685722 // ILMN_1707493 // ILMN_1712357 // ILMN_1724489 // ILMN_1729495 // ILMN_1736500 // ILMN_1748147 // ILMN_1758232 // ILMN_1758918 // ILMN_1761083 // ILMN_1778104 // ILMN_1785960 // ILMN_1790909 // ILMN_1810810 // ILMN_1813027 // ILMN_2038774	0.899691	0.0201287
GO:1901360	biological_process	organic cyclic compound metabolic process	3	8	2343	48702	38	ILMN_1653146 // ILMN_1653432 // ILMN_1676191 // ILMN_1724489 // ILMN_1737298 // ILMN_1748147 // ILMN_1761083 // ILMN_1790909	2.12962	0.0218519
GO:0003924	molecular_function	GTPase activity	7	3	229	48702	38	ILMN_1343291 // ILMN_1810810 // ILMN_2038774	4.06952	0.0387735
GO:0017111	molecular_function	nucleoside-triphosphatase activity	6	5	920	48702	38	ILMN_1343291 // ILMN_1685722 // ILMN_1724489 // ILMN_1810810 // ILMN_2038774	2.8002	0.0387735
GO:0005515	molecular_function	protein binding	2	16	9152	48702	38	ILMN_1343291 // ILMN_1653432 // ILMN_1656791 // ILMN_1685722 // ILMN_1707493 // ILMN_1724489 // ILMN_1729495 // ILMN_1736500 // ILMN_1736548 // ILMN_1761083 // ILMN_1785960 // ILMN_1790354 // ILMN_1790909 // ILMN_1810810 // ILMN_1813027 // ILMN_2038774	1.16389	0.0387735
GO:0044272	biological_process	sulfur compound biosynthetic process	4	2	50	48702	38	ILMN_1711878 // ILMN_1737298	5.67991	0.0387735
GO:0016462	molecular_function	pyrophosphatase activity	5	5	951	48702	38	ILMN_1343291 // ILMN_1685722 // ILMN_1724489 // ILMN_1810810 // ILMN_2038774	2.75239	0.0404024
GO:0016817	molecular_function	hydrolase activity, acting on acid anhydrides	3	5	957	48702	38	ILMN_1343291 // ILMN_1685722 // ILMN_1724489 // ILMN_1810810 // ILMN_2038774	2.74332	0.0404024
GO:0016818	molecular_function	hydrolase activity, acting on acid anhydrides, in phosphorus-containing anhydrides	4	5	955	48702	38	ILMN_1343291 // ILMN_1685722 // ILMN_1724489 // ILMN_1810810 // ILMN_2038774	2.74634	0.0404024
GO:0000794	cellular_component	condensed nuclear chromosome	11	2	56	48702	38	ILMN_1653146 // ILMN_1707493	5.51641	0.0416504
GO:0016070	biological_process	RNA metabolic process	6	5	997	48702	38	ILMN_1653432 // ILMN_1676191 // ILMN_1748147 // ILMN_1761083 // ILMN_1790909	2.68424	0.0471284
GO:0016765	molecular_function	transferase activity, transferring alkyl or aryl (other than methyl) groups	3	2	61	48702	38	ILMN_1737298 // ILMN_1790354	5.39303	0.0480007
GO:0019752	biological_process	carboxylic acid metabolic process	6	4	607	48702	38	ILMN_1676191 // ILMN_1711878 // ILMN_1737298 // ILMN_1778104	3.07821	0.0566216
GO:0043227	cellular_component	membrane-bounded organelle	2	16	9752	48702	38	ILMN_1653146 // ILMN_1653432 // ILMN_1656791 // ILMN_1676191 // ILMN_1707493 // ILMN_1712357 // ILMN_1724489 // ILMN_1729495 // ILMN_1748147 // ILMN_1758232 // ILMN_1758918 // ILMN_1761083 // ILMN_1778104 // ILMN_1785960 // ILMN_1790909 // ILMN_1813027	1.07228	0.0629332
GO:0043231	cellular_component	intracellular membrane-bounded organelle	6	16	9752	48702	38	ILMN_1653146 // ILMN_1653432 // ILMN_1656791 // ILMN_1676191 // ILMN_1707493 // ILMN_1712357 // ILMN_1724489 // ILMN_1729495 // ILMN_1748147 // ILMN_1758232 // ILMN_1758918 // ILMN_1761083 // ILMN_1778104 // ILMN_1785960 // ILMN_1790909 // ILMN_1813027	1.07228	0.0629332
GO:0006082	biological_process	organic acid metabolic process	4	4	637	48702	38	ILMN_1676191 // ILMN_1711878 // ILMN_1737298 // ILMN_1778104	3.00862	0.0629332
GO:0043436	biological_process	oxoacid metabolic process	5	4	632	48702	38	ILMN_1676191 // ILMN_1711878 // ILMN_1737298 // ILMN_1778104	3.01999	0.0629332
GO:0050660	molecular_function	flavin adenine dinucleotide binding	5	2	80	48702	38	ILMN_1748147 // ILMN_1778104	5.00184	0.0712334
GO:0008652	biological_process	cellular amino acid biosynthetic process	8	2	83	48702	38	ILMN_1711878 // ILMN_1737298	4.94873	0.0756863
GO:0044454	cellular_component	nuclear chromosome part	11	2	86	48702	38	ILMN_1653146 // ILMN_1707493	4.8975	0.0802165
GO:0003690	molecular_function	double-stranded DNA binding	6	2	88	48702	38	ILMN_1653146 // ILMN_1653432	4.86433	0.0829549
GO:0005634	cellular_component	nucleus	7	12	6322	48702	38	ILMN_1653146 // ILMN_1653432 // ILMN_1656791 // ILMN_1707493 // ILMN_1712357 // ILMN_1724489 // ILMN_1729495 // ILMN_1758918 // ILMN_1761083 // ILMN_1785960 // ILMN_1790909 // ILMN_1813027	1.28256	0.0867858
GO:0006520	biological_process	cellular amino acid metabolic process	7	3	337	48702	38	ILMN_1676191 // ILMN_1711878 // ILMN_1737298	3.51212	0.0867858
GO:0005829	cellular_component	cytosol	7	5	1215	48702	38	ILMN_1343291 // ILMN_1656791 // ILMN_1685722 // ILMN_1810810 // ILMN_2038774	2.39895	0.0895094
GO:0032991	cellular_component	macromolecular complex	1	8	3164	48702	38	ILMN_1343291 // ILMN_1656791 // ILMN_1685722 // ILMN_1712357 // ILMN_1724489 // ILMN_1761083 // ILMN_1810810 // ILMN_2038774	1.69623	0.0966565
EWS GO analysis
GOID	Ontology	Term	Level	q	m	t	k	probe_ID	log_odds_ratio	p
GO:0006414	biological_process	translational elongation	7	10	126	48702	105	ILMN_1663799 // ILMN_1664910 // ILMN_1685088 // ILMN_1713369 // ILMN_1737074 // ILMN_1740587 // ILMN_1762747 // ILMN_1775175 // ILMN_1798636 // ILMN_2038772	5.2021	3.52427e-10
GO:0044424	cellular_component	intracellular part	4	63	12893	48702	105	ILMN_1651309 // ILMN_1653466 // ILMN_1656082 // ILMN_1663447 // ILMN_1663799 // ILMN_1664216 // ILMN_1664910 // ILMN_1665167 // ILMN_1666068 // ILMN_1672496 // ILMN_1677877 // ILMN_1678775 // ILMN_1685088 // ILMN_1686871 // ILMN_1689329 // ILMN_1690321 // ILMN_1691930 // ILMN_1693519 // ILMN_1695276 // ILMN_1696294 // ILMN_1696407 // ILMN_1696935 // ILMN_1699015 // ILMN_1699208 // ILMN_1699674 //…	1.18043	6.51698e-10
GO:0043226	cellular_component	organelle	1	57	10849	48702	105	ILMN_1651309 // ILMN_1653466 // ILMN_1656082 // ILMN_1663447 // ILMN_1663799 // ILMN_1664910 // ILMN_1665167 // ILMN_1666068 // ILMN_1672496 // ILMN_1678775 // ILMN_1685088 // ILMN_1686871 // ILMN_1689329 // ILMN_1690321 // ILMN_1691930 // ILMN_1693519 // ILMN_1695276 // ILMN_1696407 // ILMN_1696935 // ILMN_1699015 // ILMN_1699208 // ILMN_1699674 // ILMN_1705876 // ILMN_1708936 // ILMN_1711786 //…	1.28506	9.06041e-10
GO:0043229	cellular_component	intracellular organelle	5	57	10848	48702	105	ILMN_1651309 // ILMN_1653466 // ILMN_1656082 // ILMN_1663447 // ILMN_1663799 // ILMN_1664910 // ILMN_1665167 // ILMN_1666068 // ILMN_1672496 // ILMN_1678775 // ILMN_1685088 // ILMN_1686871 // ILMN_1689329 // ILMN_1690321 // ILMN_1691930 // ILMN_1693519 // ILMN_1695276 // ILMN_1696407 // ILMN_1696935 // ILMN_1699015 // ILMN_1699208 // ILMN_1699674 // ILMN_1705876 // ILMN_1708936 // ILMN_1711786 //…	1.2852	9.06041e-10
GO:0005622	cellular_component	intracellular	3	63	13367	48702	105	ILMN_1651309 // ILMN_1653466 // ILMN_1656082 // ILMN_1663447 // ILMN_1663799 // ILMN_1664216 // ILMN_1664910 // ILMN_1665167 // ILMN_1666068 // ILMN_1672496 // ILMN_1677877 // ILMN_1678775 // ILMN_1685088 // ILMN_1686871 // ILMN_1689329 // ILMN_1690321 // ILMN_1691930 // ILMN_1693519 // ILMN_1695276 // ILMN_1696294 // ILMN_1696407 // ILMN_1696935 // ILMN_1699015 // ILMN_1699208 // ILMN_1699674 //…	1.12834	2.30968e-09
GO:0010467	biological_process	gene expression	4	20	1304	48702	105	ILMN_1663447 // ILMN_1663799 // ILMN_1664910 // ILMN_1685088 // ILMN_1686871 // ILMN_1696407 // ILMN_1696935 // ILMN_1708936 // ILMN_1713369 // ILMN_1734194 // ILMN_1737074 // ILMN_1740587 // ILMN_1742798 // ILMN_1762747 // ILMN_1774513 // ILMN_1775175 // ILMN_1783695 // ILMN_1798636 // ILMN_1815882 // ILMN_2038772	2.83065	4.05595e-09
GO:0003723	molecular_function	RNA binding	4	17	915	48702	105	ILMN_1663447 // ILMN_1678775 // ILMN_1696407 // ILMN_1696935 // ILMN_1708936 // ILMN_1728870 // ILMN_1734194 // ILMN_1737074 // ILMN_1740587 // ILMN_1742798 // ILMN_1762747 // ILMN_1773968 // ILMN_1774513 // ILMN_1775175 // ILMN_1794392 // ILMN_1815882 // ILMN_2038772	3.10728	8.8149e-09
GO:0003735	molecular_function	structural constituent of ribosome	2	10	209	48702	105	ILMN_1663799 // ILMN_1664910 // ILMN_1685088 // ILMN_1713369 // ILMN_1737074 // ILMN_1740587 // ILMN_1762747 // ILMN_1775175 // ILMN_1798636 // ILMN_2038772	4.47202	2.02146e-08
GO:0003676	molecular_function	nucleic acid binding	3	29	3396	48702	105	ILMN_1653466 // ILMN_1656082 // ILMN_1663447 // ILMN_1665167 // ILMN_1678775 // ILMN_1686871 // ILMN_1690321 // ILMN_1696407 // ILMN_1696935 // ILMN_1699015 // ILMN_1708936 // ILMN_1711786 // ILMN_1728870 // ILMN_1734194 // ILMN_1737074 // ILMN_1740587 // ILMN_1742798 // ILMN_1759327 // ILMN_1762747 // ILMN_1766125 // ILMN_1773968 // ILMN_1774513 // ILMN_1775175 // ILMN_1775192 // ILMN_1794392 //…	1.98581	4.72451e-08
GO:0005488	molecular_function	binding	1	63	14584	48702	105	ILMN_1651309 // ILMN_1653466 // ILMN_1656082 // ILMN_1663447 // ILMN_1663799 // ILMN_1664216 // ILMN_1664910 // ILMN_1665167 // ILMN_1672496 // ILMN_1676449 // ILMN_1677877 // ILMN_1678775 // ILMN_1685088 // ILMN_1686871 // ILMN_1689329 // ILMN_1690321 // ILMN_1691930 // ILMN_1693519 // ILMN_1695276 // ILMN_1696294 // ILMN_1696407 // ILMN_1696935 // ILMN_1699015 // ILMN_1699208 // ILMN_1699674 //…	1.00263	8.33266e-08
GO:0005840	cellular_component	ribosome	7	10	260	48702	105	ILMN_1663799 // ILMN_1664910 // ILMN_1685088 // ILMN_1713369 // ILMN_1737074 // ILMN_1740587 // ILMN_1762747 // ILMN_1775175 // ILMN_1798636 // ILMN_2038772	4.15701	1.34496e-07
GO:0006412	biological_process	translation	6	11	381	48702	105	ILMN_1663799 // ILMN_1664910 // ILMN_1685088 // ILMN_1713369 // ILMN_1737074 // ILMN_1740587 // ILMN_1762747 // ILMN_1775175 // ILMN_1783695 // ILMN_1798636 // ILMN_2038772	3.74323	3.22682e-07
GO:0005634	cellular_component	nucleus	7	38	6322	48702	105	ILMN_1653466 // ILMN_1656082 // ILMN_1663447 // ILMN_1664910 // ILMN_1665167 // ILMN_1666068 // ILMN_1678775 // ILMN_1685088 // ILMN_1686871 // ILMN_1690321 // ILMN_1691930 // ILMN_1693519 // ILMN_1696407 // ILMN_1696935 // ILMN_1699015 // ILMN_1699208 // ILMN_1699674 // ILMN_1705876 // ILMN_1708936 // ILMN_1711786 // ILMN_1714952 // ILMN_1721457 // ILMN_1728870 // ILMN_1734194 // ILMN_1737074 //…	1.47921	5.2708e-07
GO:0005623	cellular_component	cell	1	64	15801	48702	105	ILMN_1651309 // ILMN_1653466 // ILMN_1656082 // ILMN_1663447 // ILMN_1663799 // ILMN_1664216 // ILMN_1664910 // ILMN_1665167 // ILMN_1666068 // ILMN_1672496 // ILMN_1677877 // ILMN_1678775 // ILMN_1685088 // ILMN_1686871 // ILMN_1689329 // ILMN_1690321 // ILMN_1691930 // ILMN_1693519 // ILMN_1695276 // ILMN_1696294 // ILMN_1696407 // ILMN_1696935 // ILMN_1699015 // ILMN_1699208 // ILMN_1699674 //…	0.90972	6.32307e-07
GO:0044464	cellular_component	cell part	2	64	15800	48702	105	ILMN_1651309 // ILMN_1653466 // ILMN_1656082 // ILMN_1663447 // ILMN_1663799 // ILMN_1664216 // ILMN_1664910 // ILMN_1665167 // ILMN_1666068 // ILMN_1672496 // ILMN_1677877 // ILMN_1678775 // ILMN_1685088 // ILMN_1686871 // ILMN_1689329 // ILMN_1690321 // ILMN_1691930 // ILMN_1693519 // ILMN_1695276 // ILMN_1696294 // ILMN_1696407 // ILMN_1696935 // ILMN_1699015 // ILMN_1699208 // ILMN_1699674 //…	0.909811	6.32307e-07
GO:0030529	cellular_component	ribonucleoprotein complex	5	12	529	48702	105	ILMN_1663447 // ILMN_1663799 // ILMN_1664910 // ILMN_1685088 // ILMN_1713369 // ILMN_1737074 // ILMN_1740587 // ILMN_1762747 // ILMN_1775175 // ILMN_1798636 // ILMN_1815882 // ILMN_2038772	3.39529	6.32307e-07
GO:0043227	cellular_component	membrane-bounded organelle	2	47	9752	48702	105	ILMN_1651309 // ILMN_1653466 // ILMN_1656082 // ILMN_1663447 // ILMN_1664910 // ILMN_1665167 // ILMN_1666068 // ILMN_1678775 // ILMN_1685088 // ILMN_1686871 // ILMN_1689329 // ILMN_1690321 // ILMN_1691930 // ILMN_1693519 // ILMN_1696407 // ILMN_1696935 // ILMN_1699015 // ILMN_1699208 // ILMN_1699674 // ILMN_1705876 // ILMN_1708936 // ILMN_1711786 // ILMN_1714952 // ILMN_1719303 // ILMN_1719316 //…	1.16055	2.60849e-06
GO:0043231	cellular_component	intracellular membrane-bounded organelle	6	47	9752	48702	105	ILMN_1651309 // ILMN_1653466 // ILMN_1656082 // ILMN_1663447 // ILMN_1664910 // ILMN_1665167 // ILMN_1666068 // ILMN_1678775 // ILMN_1685088 // ILMN_1686871 // ILMN_1689329 // ILMN_1690321 // ILMN_1691930 // ILMN_1693519 // ILMN_1696407 // ILMN_1696935 // ILMN_1699015 // ILMN_1699208 // ILMN_1699674 // ILMN_1705876 // ILMN_1708936 // ILMN_1711786 // ILMN_1714952 // ILMN_1719303 // ILMN_1719316 //…	1.16055	2.60849e-06
GO:0043170	biological_process	macromolecule metabolic process	3	32	5059	48702	105	ILMN_1656082 // ILMN_1663447 // ILMN_1663799 // ILMN_1664910 // ILMN_1672496 // ILMN_1677877 // ILMN_1685088 // ILMN_1686871 // ILMN_1693519 // ILMN_1696407 // ILMN_1696935 // ILMN_1699015 // ILMN_1699208 // ILMN_1703803 // ILMN_1705876 // ILMN_1708936 // ILMN_1713369 // ILMN_1719303 // ILMN_1734194 // ILMN_1737074 // ILMN_1739872 // ILMN_1740587 // ILMN_1742798 // ILMN_1762747 // ILMN_1770152 //…	1.55281	3.86604e-06
GO:0070013	cellular_component	intracellular organelle lumen	7	19	1915	48702	105	ILMN_1656082 // ILMN_1663447 // ILMN_1678775 // ILMN_1685088 // ILMN_1686871 // ILMN_1693519 // ILMN_1696407 // ILMN_1696935 // ILMN_1699015 // ILMN_1708936 // ILMN_1711786 // ILMN_1719303 // ILMN_1728870 // ILMN_1734194 // ILMN_1737074 // ILMN_1766125 // ILMN_1794392 // ILMN_1804735 // ILMN_1815882	2.20225	7.40444e-06
GO:0044260	biological_process	cellular macromolecule metabolic process	4	29	4369	48702	105	ILMN_1656082 // ILMN_1663447 // ILMN_1663799 // ILMN_1664910 // ILMN_1672496 // ILMN_1677877 // ILMN_1685088 // ILMN_1686871 // ILMN_1693519 // ILMN_1696407 // ILMN_1696935 // ILMN_1699015 // ILMN_1699208 // ILMN_1705876 // ILMN_1708936 // ILMN_1713369 // ILMN_1719303 // ILMN_1734194 // ILMN_1737074 // ILMN_1740587 // ILMN_1742798 // ILMN_1762747 // ILMN_1774513 // ILMN_1775175 // ILMN_1783695 //…	1.62234	7.46547e-06
GO:0043228	cellular_component	non-membrane-bounded organelle	2	23	2844	48702	105	ILMN_1656082 // ILMN_1663799 // ILMN_1664910 // ILMN_1672496 // ILMN_1678775 // ILMN_1685088 // ILMN_1686871 // ILMN_1691930 // ILMN_1693519 // ILMN_1695276 // ILMN_1696935 // ILMN_1699015 // ILMN_1711786 // ILMN_1713369 // ILMN_1721457 // ILMN_1734742 // ILMN_1737074 // ILMN_1740587 // ILMN_1762747 // ILMN_1775175 // ILMN_1798636 // ILMN_1804735 // ILMN_2038772	1.9073	7.98256e-06
GO:0043232	cellular_component	intracellular non-membrane-bounded organelle	6	23	2844	48702	105	ILMN_1656082 // ILMN_1663799 // ILMN_1664910 // ILMN_1672496 // ILMN_1678775 // ILMN_1685088 // ILMN_1686871 // ILMN_1691930 // ILMN_1693519 // ILMN_1695276 // ILMN_1696935 // ILMN_1699015 // ILMN_1711786 // ILMN_1713369 // ILMN_1721457 // ILMN_1734742 // ILMN_1737074 // ILMN_1740587 // ILMN_1762747 // ILMN_1775175 // ILMN_1798636 // ILMN_1804735 // ILMN_2038772	1.9073	7.98256e-06
GO:1901363	molecular_function	heterocyclic compound binding	2	33	5561	48702	105	ILMN_1653466 // ILMN_1656082 // ILMN_1663447 // ILMN_1664216 // ILMN_1665167 // ILMN_1678775 // ILMN_1686871 // ILMN_1690321 // ILMN_1693519 // ILMN_1696407 // ILMN_1696935 // ILMN_1699015 // ILMN_1708936 // ILMN_1711786 // ILMN_1728870 // ILMN_1734194 // ILMN_1737074 // ILMN_1740587 // ILMN_1742798 // ILMN_1759327 // ILMN_1762747 // ILMN_1766125 // ILMN_1768391 // ILMN_1773968 // ILMN_1774513 //…	1.46071	8.17807e-06
GO:0009987	biological_process	cellular process	1	52	12051	48702	105	ILMN_1651309 // ILMN_1653466 // ILMN_1656082 // ILMN_1663447 // ILMN_1663799 // ILMN_1664216 // ILMN_1664910 // ILMN_1665167 // ILMN_1666068 // ILMN_1672496 // ILMN_1676449 // ILMN_1677877 // ILMN_1678775 // ILMN_1685088 // ILMN_1686871 // ILMN_1689329 // ILMN_1691930 // ILMN_1693519 // ILMN_1695276 // ILMN_1696294 // ILMN_1696407 // ILMN_1696935 // ILMN_1699015 // ILMN_1699208 // ILMN_1703803 //…	1.00102	8.49284e-06
GO:0043233	cellular_component	organelle lumen	3	19	1963	48702	105	ILMN_1656082 // ILMN_1663447 // ILMN_1678775 // ILMN_1685088 // ILMN_1686871 // ILMN_1693519 // ILMN_1696407 // ILMN_1696935 // ILMN_1699015 // ILMN_1708936 // ILMN_1711786 // ILMN_1719303 // ILMN_1728870 // ILMN_1734194 // ILMN_1737074 // ILMN_1766125 // ILMN_1794392 // ILMN_1804735 // ILMN_1815882	2.16653	8.67046e-06
GO:0097159	molecular_function	organic cyclic compound binding	2	33	5603	48702	105	ILMN_1653466 // ILMN_1656082 // ILMN_1663447 // ILMN_1664216 // ILMN_1665167 // ILMN_1678775 // ILMN_1686871 // ILMN_1690321 // ILMN_1693519 // ILMN_1696407 // ILMN_1696935 // ILMN_1699015 // ILMN_1708936 // ILMN_1711786 // ILMN_1728870 // ILMN_1734194 // ILMN_1737074 // ILMN_1740587 // ILMN_1742798 // ILMN_1759327 // ILMN_1762747 // ILMN_1766125 // ILMN_1768391 // ILMN_1773968 // ILMN_1774513 //…	1.44986	8.82865e-06
GO:0031981	cellular_component	nuclear lumen	9	17	1569	48702	105	ILMN_1656082 // ILMN_1663447 // ILMN_1678775 // ILMN_1685088 // ILMN_1686871 // ILMN_1693519 // ILMN_1696407 // ILMN_1696935 // ILMN_1699015 // ILMN_1708936 // ILMN_1711786 // ILMN_1728870 // ILMN_1734194 // ILMN_1737074 // ILMN_1794392 // ILMN_1804735 // ILMN_1815882	2.32928	9.31251e-06
GO:0031974	cellular_component	membrane-enclosed lumen	1	19	2008	48702	105	ILMN_1656082 // ILMN_1663447 // ILMN_1678775 // ILMN_1685088 // ILMN_1686871 // ILMN_1693519 // ILMN_1696407 // ILMN_1696935 // ILMN_1699015 // ILMN_1708936 // ILMN_1711786 // ILMN_1719303 // ILMN_1728870 // ILMN_1734194 // ILMN_1737074 // ILMN_1766125 // ILMN_1794392 // ILMN_1804735 // ILMN_1815882	2.13383	1.12043e-05
GO:0044422	cellular_component	organelle part	2	31	5114	48702	105	ILMN_1656082 // ILMN_1663447 // ILMN_1664910 // ILMN_1678775 // ILMN_1685088 // ILMN_1686871 // ILMN_1689329 // ILMN_1691930 // ILMN_1693519 // ILMN_1695276 // ILMN_1696407 // ILMN_1696935 // ILMN_1699015 // ILMN_1708936 // ILMN_1711786 // ILMN_1713369 // ILMN_1719303 // ILMN_1719316 // ILMN_1721457 // ILMN_1728870 // ILMN_1734194 // ILMN_1737074 // ILMN_1740587 // ILMN_1762003 // ILMN_1766125 //…	1.49141	1.25529e-05
GO:0008152	biological_process	metabolic process	1	38	7409	48702	105	ILMN_1656082 // ILMN_1663447 // ILMN_1663799 // ILMN_1664910 // ILMN_1666068 // ILMN_1672496 // ILMN_1677877 // ILMN_1685088 // ILMN_1686871 // ILMN_1689329 // ILMN_1693519 // ILMN_1696407 // ILMN_1696935 // ILMN_1699015 // ILMN_1699208 // ILMN_1703803 // ILMN_1705876 // ILMN_1708936 // ILMN_1708987 // ILMN_1713369 // ILMN_1719303 // ILMN_1731181 // ILMN_1734194 // ILMN_1737074 // ILMN_1739872 //…	1.25031	1.96592e-05
GO:0005737	cellular_component	cytoplasm	5	42	8856	48702	105	ILMN_1651309 // ILMN_1663447 // ILMN_1663799 // ILMN_1664216 // ILMN_1664910 // ILMN_1672496 // ILMN_1678775 // ILMN_1685088 // ILMN_1689329 // ILMN_1690321 // ILMN_1693519 // ILMN_1695276 // ILMN_1696294 // ILMN_1699208 // ILMN_1705876 // ILMN_1708936 // ILMN_1713369 // ILMN_1719303 // ILMN_1719316 // ILMN_1721457 // ILMN_1728870 // ILMN_1734194 // ILMN_1734742 // ILMN_1737074 // ILMN_1740587 //…	1.13733	2.64104e-05
GO:0044237	biological_process	cellular metabolic process	2	33	5927	48702	105	ILMN_1656082 // ILMN_1663447 // ILMN_1663799 // ILMN_1664910 // ILMN_1672496 // ILMN_1677877 // ILMN_1685088 // ILMN_1686871 // ILMN_1689329 // ILMN_1693519 // ILMN_1696407 // ILMN_1696935 // ILMN_1699015 // ILMN_1699208 // ILMN_1705876 // ILMN_1708936 // ILMN_1713369 // ILMN_1719303 // ILMN_1731181 // ILMN_1734194 // ILMN_1737074 // ILMN_1740587 // ILMN_1742798 // ILMN_1762747 // ILMN_1774513 //…	1.36876	2.81198e-05
GO:0044446	cellular_component	intracellular organelle part	6	30	5054	48702	105	ILMN_1656082 // ILMN_1663447 // ILMN_1664910 // ILMN_1678775 // ILMN_1685088 // ILMN_1686871 // ILMN_1689329 // ILMN_1691930 // ILMN_1693519 // ILMN_1695276 // ILMN_1696407 // ILMN_1696935 // ILMN_1699015 // ILMN_1708936 // ILMN_1711786 // ILMN_1713369 // ILMN_1719303 // ILMN_1721457 // ILMN_1728870 // ILMN_1734194 // ILMN_1737074 // ILMN_1740587 // ILMN_1762003 // ILMN_1766125 // ILMN_1789492 //…	1.46113	3.11486e-05
GO:0034645	biological_process	cellular macromolecule biosynthetic process	5	14	1165	48702	105	ILMN_1663799 // ILMN_1664910 // ILMN_1685088 // ILMN_1686871 // ILMN_1699208 // ILMN_1705876 // ILMN_1713369 // ILMN_1737074 // ILMN_1740587 // ILMN_1762747 // ILMN_1775175 // ILMN_1783695 // ILMN_1798636 // ILMN_2038772	2.47869	3.83085e-05
GO:0071704	biological_process	organic substance metabolic process	2	35	6678	48702	105	ILMN_1656082 // ILMN_1663447 // ILMN_1663799 // ILMN_1664910 // ILMN_1672496 // ILMN_1677877 // ILMN_1685088 // ILMN_1686871 // ILMN_1689329 // ILMN_1693519 // ILMN_1696407 // ILMN_1696935 // ILMN_1699015 // ILMN_1699208 // ILMN_1703803 // ILMN_1705876 // ILMN_1708936 // ILMN_1713369 // ILMN_1719303 // ILMN_1731181 // ILMN_1734194 // ILMN_1737074 // ILMN_1739872 // ILMN_1740587 // ILMN_1742798 //…	1.28153	4.12867e-05
GO:0009059	biological_process	macromolecule biosynthetic process	4	14	1203	48702	105	ILMN_1663799 // ILMN_1664910 // ILMN_1685088 // ILMN_1686871 // ILMN_1699208 // ILMN_1705876 // ILMN_1713369 // ILMN_1737074 // ILMN_1740587 // ILMN_1762747 // ILMN_1775175 // ILMN_1783695 // ILMN_1798636 // ILMN_2038772	2.43238	5.34678e-05
GO:0044238	biological_process	primary metabolic process	2	34	6481	48702	105	ILMN_1656082 // ILMN_1663447 // ILMN_1663799 // ILMN_1664910 // ILMN_1672496 // ILMN_1677877 // ILMN_1685088 // ILMN_1686871 // ILMN_1689329 // ILMN_1693519 // ILMN_1696407 // ILMN_1696935 // ILMN_1699015 // ILMN_1699208 // ILMN_1705876 // ILMN_1708936 // ILMN_1713369 // ILMN_1719303 // ILMN_1731181 // ILMN_1734194 // ILMN_1737074 // ILMN_1739872 // ILMN_1740587 // ILMN_1742798 // ILMN_1762747 //…	1.28291	6.16176e-05
GO:0044391	cellular_component	ribosomal subunit	8	6	138	48702	105	ILMN_1664910 // ILMN_1685088 // ILMN_1713369 // ILMN_1737074 // ILMN_1740587 // ILMN_2038772	4.33389	9.09493e-05
GO:0044428	cellular_component	nuclear part	8	17	1939	48702	105	ILMN_1656082 // ILMN_1663447 // ILMN_1678775 // ILMN_1685088 // ILMN_1686871 // ILMN_1693519 // ILMN_1696407 // ILMN_1696935 // ILMN_1699015 // ILMN_1708936 // ILMN_1711786 // ILMN_1728870 // ILMN_1734194 // ILMN_1737074 // ILMN_1794392 // ILMN_1804735 // ILMN_1815882	2.02381	0.00013077
GO:0044249	biological_process	cellular biosynthetic process	3	16	1757	48702	105	ILMN_1663799 // ILMN_1664910 // ILMN_1685088 // ILMN_1686871 // ILMN_1689329 // ILMN_1699208 // ILMN_1705876 // ILMN_1713369 // ILMN_1737074 // ILMN_1740587 // ILMN_1762747 // ILMN_1775175 // ILMN_1783695 // ILMN_1798636 // ILMN_1804735 // ILMN_2038772	2.07855	0.000170476
GO:1901576	biological_process	organic substance biosynthetic process	3	16	1849	48702	105	ILMN_1663799 // ILMN_1664910 // ILMN_1685088 // ILMN_1686871 // ILMN_1689329 // ILMN_1699208 // ILMN_1705876 // ILMN_1713369 // ILMN_1737074 // ILMN_1740587 // ILMN_1762747 // ILMN_1775175 // ILMN_1783695 // ILMN_1798636 // ILMN_1804735 // ILMN_2038772	2.00492	0.000321896
GO:0005515	molecular_function	protein binding	2	40	9152	48702	105	ILMN_1651309 // ILMN_1663447 // ILMN_1663799 // ILMN_1665167 // ILMN_1672496 // ILMN_1676449 // ILMN_1677877 // ILMN_1678775 // ILMN_1685088 // ILMN_1686871 // ILMN_1690321 // ILMN_1693519 // ILMN_1695276 // ILMN_1696294 // ILMN_1696407 // ILMN_1696935 // ILMN_1699208 // ILMN_1705876 // ILMN_1708936 // ILMN_1711786 // ILMN_1719303 // ILMN_1721457 // ILMN_1734194 // ILMN_1734742 // ILMN_1737074 //…	1.0195	0.000413477
GO:0032991	cellular_component	macromolecular complex	1	21	3164	48702	105	ILMN_1656082 // ILMN_1663447 // ILMN_1663799 // ILMN_1664910 // ILMN_1677877 // ILMN_1685088 // ILMN_1693519 // ILMN_1695276 // ILMN_1699015 // ILMN_1708936 // ILMN_1713369 // ILMN_1734194 // ILMN_1737074 // ILMN_1740587 // ILMN_1762747 // ILMN_1775175 // ILMN_1796830 // ILMN_1798636 // ILMN_1811754 // ILMN_1815882 // ILMN_2038772	1.62223	0.000473092
GO:0009058	biological_process	biosynthetic process	2	16	1929	48702	105	ILMN_1663799 // ILMN_1664910 // ILMN_1685088 // ILMN_1686871 // ILMN_1689329 // ILMN_1699208 // ILMN_1705876 // ILMN_1713369 // ILMN_1737074 // ILMN_1740587 // ILMN_1762747 // ILMN_1775175 // ILMN_1783695 // ILMN_1798636 // ILMN_1804735 // ILMN_2038772	1.94381	0.000517594
GO:0034622	biological_process	cellular macromolecular complex assembly	5	7	325	48702	105	ILMN_1651309 // ILMN_1656082 // ILMN_1678775 // ILMN_1699015 // ILMN_1699208 // ILMN_1705876 // ILMN_1744046	3.32051	0.00092575
GO:0090304	biological_process	nucleic acid metabolic process	5	14	1623	48702	105	ILMN_1656082 // ILMN_1663447 // ILMN_1686871 // ILMN_1696407 // ILMN_1696935 // ILMN_1699015 // ILMN_1699208 // ILMN_1705876 // ILMN_1708936 // ILMN_1734194 // ILMN_1742798 // ILMN_1774513 // ILMN_1783695 // ILMN_1815882	2.00036	0.00134564
GO:0043933	biological_process	macromolecular complex subunit organization	3	9	648	48702	105	ILMN_1651309 // ILMN_1656082 // ILMN_1678775 // ILMN_1699015 // ILMN_1699208 // ILMN_1705876 // ILMN_1721457 // ILMN_1744046 // ILMN_1783695	2.68752	0.00148051
GO:0071840	biological_process	cellular component organization or biogenesis	1	17	2375	48702	105	ILMN_1651309 // ILMN_1656082 // ILMN_1676449 // ILMN_1678775 // ILMN_1686871 // ILMN_1691930 // ILMN_1693519 // ILMN_1695276 // ILMN_1699015 // ILMN_1699208 // ILMN_1703803 // ILMN_1705876 // ILMN_1708936 // ILMN_1721457 // ILMN_1734194 // ILMN_1744046 // ILMN_1783695	1.7312	0.00153178
GO:0044085	biological_process	cellular component biogenesis	2	10	833	48702	105	ILMN_1651309 // ILMN_1656082 // ILMN_1678775 // ILMN_1699015 // ILMN_1699208 // ILMN_1705876 // ILMN_1708936 // ILMN_1734194 // ILMN_1744046 // ILMN_1783695	2.4772	0.00153178
GO:0015935	cellular_component	small ribosomal subunit	9	4	66	48702	105	ILMN_1664910 // ILMN_1737074 // ILMN_1740587 // ILMN_2038772	4.81305	0.00153178
GO:0006333	biological_process	chromatin assembly or disassembly	6	5	146	48702	105	ILMN_1656082 // ILMN_1691930 // ILMN_1699015 // ILMN_1699208 // ILMN_1705876	3.98955	0.00187218
GO:0065003	biological_process	macromolecular complex assembly	4	8	528	48702	105	ILMN_1651309 // ILMN_1656082 // ILMN_1678775 // ILMN_1699015 // ILMN_1699208 // ILMN_1705876 // ILMN_1744046 // ILMN_1783695	2.81305	0.00215899
GO:0005198	molecular_function	structural molecule activity	1	10	889	48702	105	ILMN_1663799 // ILMN_1664910 // ILMN_1685088 // ILMN_1713369 // ILMN_1737074 // ILMN_1740587 // ILMN_1762747 // ILMN_1775175 // ILMN_1798636 // ILMN_2038772	2.38334	0.00249575
GO:0008186	molecular_function	RNA-dependent ATPase activity	9	3	27	48702	105	ILMN_1728870 // ILMN_1774513 // ILMN_1794392	5.68752	0.00277244
GO:0003677	molecular_function	DNA binding	4	16	2265	48702	105	ILMN_1653466 // ILMN_1656082 // ILMN_1663447 // ILMN_1665167 // ILMN_1686871 // ILMN_1690321 // ILMN_1699015 // ILMN_1711786 // ILMN_1728870 // ILMN_1759327 // ILMN_1766125 // ILMN_1775192 // ILMN_1794392 // ILMN_1805614 // ILMN_1813134 // ILMN_1815882	1.71215	0.00278322
GO:0006807	biological_process	nitrogen compound metabolic process	2	17	2531	48702	105	ILMN_1656082 // ILMN_1663447 // ILMN_1686871 // ILMN_1696407 // ILMN_1696935 // ILMN_1699015 // ILMN_1699208 // ILMN_1705876 // ILMN_1708936 // ILMN_1719303 // ILMN_1731181 // ILMN_1734194 // ILMN_1742798 // ILMN_1774513 // ILMN_1783695 // ILMN_1804735 // ILMN_1815882	1.63942	0.00283645
GO:0022626	cellular_component	cytosolic ribosome	9	4	83	48702	105	ILMN_1685088 // ILMN_1737074 // ILMN_1740587 // ILMN_2038772	4.48241	0.00316103
GO:0006996	biological_process	organelle organization	3	12	1343	48702	105	ILMN_1651309 // ILMN_1656082 // ILMN_1678775 // ILMN_1686871 // ILMN_1691930 // ILMN_1693519 // ILMN_1695276 // ILMN_1699015 // ILMN_1699208 // ILMN_1705876 // ILMN_1721457 // ILMN_1744046	2.05117	0.00321708
GO:0006396	biological_process	RNA processing	7	8	571	48702	105	ILMN_1663447 // ILMN_1696407 // ILMN_1696935 // ILMN_1708936 // ILMN_1734194 // ILMN_1742798 // ILMN_1774513 // ILMN_1815882	2.7001	0.00326837
GO:0046483	biological_process	heterocycle metabolic process	3	15	2060	48702	105	ILMN_1656082 // ILMN_1663447 // ILMN_1686871 // ILMN_1696407 // ILMN_1696935 // ILMN_1699015 // ILMN_1699208 // ILMN_1705876 // ILMN_1708936 // ILMN_1719303 // ILMN_1734194 // ILMN_1742798 // ILMN_1774513 // ILMN_1783695 // ILMN_1815882	1.75591	0.00334551
GO:0000176	cellular_component	nuclear exosome (RNase complex)	10	2	5	48702	105	ILMN_1708936 // ILMN_1734194	7.53552	0.00415929
GO:0006334	biological_process	nucleosome assembly	10	4	91	48702	105	ILMN_1656082 // ILMN_1699015 // ILMN_1699208 // ILMN_1705876	4.34965	0.00422199
GO:0031497	biological_process	chromatin assembly	9	4	92	48702	105	ILMN_1656082 // ILMN_1699015 // ILMN_1699208 // ILMN_1705876	4.33389	0.00434624
GO:0065004	biological_process	protein-DNA complex assembly	6	4	95	48702	105	ILMN_1656082 // ILMN_1699015 // ILMN_1699208 // ILMN_1705876	4.28759	0.00486085
GO:0003724	molecular_function	RNA helicase activity	8	3	35	48702	105	ILMN_1728870 // ILMN_1774513 // ILMN_1794392	5.31313	0.0052054
GO:0016070	biological_process	RNA metabolic process	6	10	997	48702	105	ILMN_1663447 // ILMN_1686871 // ILMN_1696407 // ILMN_1696935 // ILMN_1708936 // ILMN_1734194 // ILMN_1742798 // ILMN_1774513 // ILMN_1783695 // ILMN_1815882	2.21793	0.00523186
GO:0001740	cellular_component	Barr body	11	2	6	48702	105	ILMN_1656082 // ILMN_1699015	7.27249	0.00559924
GO:0030512	biological_process	negative regulation of transforming growth factor beta receptor signaling pathway	8	2	6	48702	105	ILMN_1696294 // ILMN_1807873	7.27249	0.00559924
GO:0005092	molecular_function	GDP-dissociation inhibitor activity	5	2	6	48702	105	ILMN_1721457 // ILMN_1734742	7.27249	0.00559924
GO:0034728	biological_process	nucleosome organization	6	4	102	48702	105	ILMN_1656082 // ILMN_1699015 // ILMN_1699208 // ILMN_1705876	4.18502	0.00593288
GO:0022627	cellular_component	cytosolic small ribosomal subunit	10	3	38	48702	105	ILMN_1737074 // ILMN_1740587 // ILMN_2038772	5.19448	0.00618323
GO:0006139	biological_process	nucleobase-containing compound metabolic process	4	14	1955	48702	105	ILMN_1656082 // ILMN_1663447 // ILMN_1686871 // ILMN_1696407 // ILMN_1696935 // ILMN_1699015 // ILMN_1699208 // ILMN_1705876 // ILMN_1708936 // ILMN_1734194 // ILMN_1742798 // ILMN_1774513 // ILMN_1783695 // ILMN_1815882	1.73185	0.00634469
GO:0071824	biological_process	protein-DNA complex subunit organization	4	4	106	48702	105	ILMN_1656082 // ILMN_1699015 // ILMN_1699208 // ILMN_1705876	4.12953	0.00664075
GO:0000805	cellular_component	X chromosome	9	2	7	48702	105	ILMN_1656082 // ILMN_1699015	7.05009	0.00736195
GO:0016043	biological_process	cellular component organization	2	15	2262	48702	105	ILMN_1651309 // ILMN_1656082 // ILMN_1676449 // ILMN_1678775 // ILMN_1686871 // ILMN_1691930 // ILMN_1693519 // ILMN_1695276 // ILMN_1699015 // ILMN_1699208 // ILMN_1703803 // ILMN_1705876 // ILMN_1721457 // ILMN_1744046 // ILMN_1783695	1.62096	0.00786794
GO:0044267	biological_process	cellular protein metabolic process	5	17	2827	48702	105	ILMN_1663799 // ILMN_1664910 // ILMN_1672496 // ILMN_1677877 // ILMN_1685088 // ILMN_1686871 // ILMN_1693519 // ILMN_1713369 // ILMN_1719303 // ILMN_1737074 // ILMN_1740587 // ILMN_1762747 // ILMN_1775175 // ILMN_1783695 // ILMN_1796830 // ILMN_1798636 // ILMN_2038772	1.47985	0.00850739
GO:0006323	biological_process	DNA packaging	8	4	122	48702	105	ILMN_1656082 // ILMN_1699015 // ILMN_1699208 // ILMN_1705876	3.92671	0.0109097
GO:1901360	biological_process	organic cyclic compound metabolic process	3	15	2343	48702	105	ILMN_1656082 // ILMN_1663447 // ILMN_1686871 // ILMN_1696407 // ILMN_1696935 // ILMN_1699015 // ILMN_1699208 // ILMN_1705876 // ILMN_1708936 // ILMN_1719303 // ILMN_1734194 // ILMN_1742798 // ILMN_1774513 // ILMN_1783695 // ILMN_1815882	1.5702	0.0111741
GO:0050732	biological_process	negative regulation of peptidyl-tyrosine phosphorylation	10	2	9	48702	105	ILMN_1696294 // ILMN_1807873	6.68752	0.0118779
GO:0019538	biological_process	protein metabolic process	4	19	3506	48702	105	ILMN_1663799 // ILMN_1664910 // ILMN_1672496 // ILMN_1677877 // ILMN_1685088 // ILMN_1686871 // ILMN_1693519 // ILMN_1713369 // ILMN_1719303 // ILMN_1737074 // ILMN_1739872 // ILMN_1740587 // ILMN_1762747 // ILMN_1770152 // ILMN_1775175 // ILMN_1783695 // ILMN_1796830 // ILMN_1798636 // ILMN_2038772	1.32977	0.0119986
GO:0006725	biological_process	cellular aromatic compound metabolic process	3	14	2102	48702	105	ILMN_1656082 // ILMN_1663447 // ILMN_1686871 // ILMN_1696407 // ILMN_1696935 // ILMN_1699015 // ILMN_1699208 // ILMN_1705876 // ILMN_1708936 // ILMN_1734194 // ILMN_1742798 // ILMN_1774513 // ILMN_1783695 // ILMN_1815882	1.62726	0.0121861
GO:0022607	biological_process	cellular component assembly	3	8	722	48702	105	ILMN_1651309 // ILMN_1656082 // ILMN_1678775 // ILMN_1699015 // ILMN_1699208 // ILMN_1705876 // ILMN_1744046 // ILMN_1783695	2.36159	0.0123978
GO:0050789	biological_process	regulation of biological process	2	33	8243	48702	105	ILMN_1651309 // ILMN_1653466 // ILMN_1664216 // ILMN_1665167 // ILMN_1666068 // ILMN_1672496 // ILMN_1676449 // ILMN_1677877 // ILMN_1678775 // ILMN_1686871 // ILMN_1690321 // ILMN_1691930 // ILMN_1693519 // ILMN_1695276 // ILMN_1696294 // ILMN_1696935 // ILMN_1699208 // ILMN_1699674 // ILMN_1705876 // ILMN_1711786 // ILMN_1714952 // ILMN_1719303 // ILMN_1721457 // ILMN_1731181 // ILMN_1734742 //…	0.892888	0.0132151
GO:0044444	cellular_component	cytoplasmic part	6	24	5207	48702	105	ILMN_1651309 // ILMN_1663799 // ILMN_1664910 // ILMN_1685088 // ILMN_1689329 // ILMN_1693519 // ILMN_1699208 // ILMN_1705876 // ILMN_1708936 // ILMN_1713369 // ILMN_1719303 // ILMN_1719316 // ILMN_1734194 // ILMN_1737074 // ILMN_1740587 // ILMN_1744046 // ILMN_1762003 // ILMN_1762747 // ILMN_1766125 // ILMN_1775175 // ILMN_1789492 // ILMN_1798636 // ILMN_1811754 // ILMN_2038772	1.09617	0.0167763
GO:0000803	cellular_component	sex chromosome	8	2	11	48702	105	ILMN_1656082 // ILMN_1699015	6.39802	0.0167763
GO:0090288	biological_process	negative regulation of cellular response to growth factor stimulus	5	2	11	48702	105	ILMN_1696294 // ILMN_1807873	6.39802	0.0167763
GO:0034641	biological_process	cellular nitrogen compound metabolic process	3	14	2184	48702	105	ILMN_1656082 // ILMN_1663447 // ILMN_1686871 // ILMN_1696407 // ILMN_1696935 // ILMN_1699015 // ILMN_1699208 // ILMN_1705876 // ILMN_1708936 // ILMN_1734194 // ILMN_1742798 // ILMN_1774513 // ILMN_1783695 // ILMN_1815882	1.57205	0.0168603
GO:0071103	biological_process	DNA conformation change	7	4	141	48702	105	ILMN_1656082 // ILMN_1699015 // ILMN_1699208 // ILMN_1705876	3.7179	0.0168603
GO:0005829	cellular_component	cytosol	7	10	1215	48702	105	ILMN_1663799 // ILMN_1664910 // ILMN_1685088 // ILMN_1713369 // ILMN_1737074 // ILMN_1740587 // ILMN_1762747 // ILMN_1775175 // ILMN_1798636 // ILMN_2038772	1.93264	0.0198564
GO:0000175	molecular_function	3'-5'-exoribonuclease activity	8	2	13	48702	105	ILMN_1708936 // ILMN_1734194	6.15701	0.0227759
GO:0044445	cellular_component	cytosolic part	8	4	160	48702	105	ILMN_1685088 // ILMN_1737074 // ILMN_1740587 // ILMN_2038772	3.53552	0.0259116
GO:0004532	molecular_function	exoribonuclease activity	6	2	14	48702	105	ILMN_1708936 // ILMN_1734194	6.05009	0.0259116
GO:0016896	molecular_function	exoribonuclease activity, producing 5'-phosphomonoesters	7	2	14	48702	105	ILMN_1708936 // ILMN_1734194	6.05009	0.0259116
GO:0016604	cellular_component	nuclear body	12	4	161	48702	105	ILMN_1696407 // ILMN_1696935 // ILMN_1728870 // ILMN_1794392	3.52653	0.0262729
GO:0065007	biological_process	biological regulation	1	33	8614	48702	105	ILMN_1651309 // ILMN_1653466 // ILMN_1664216 // ILMN_1665167 // ILMN_1666068 // ILMN_1672496 // ILMN_1676449 // ILMN_1677877 // ILMN_1678775 // ILMN_1686871 // ILMN_1690321 // ILMN_1691930 // ILMN_1693519 // ILMN_1695276 // ILMN_1696294 // ILMN_1696935 // ILMN_1699208 // ILMN_1699674 // ILMN_1705876 // ILMN_1711786 // ILMN_1714952 // ILMN_1719303 // ILMN_1721457 // ILMN_1731181 // ILMN_1734742 //…	0.829374	0.0268445
GO:0060255	biological_process	regulation of macromolecule metabolic process	4	19	3786	48702	105	ILMN_1653466 // ILMN_1665167 // ILMN_1677877 // ILMN_1678775 // ILMN_1690321 // ILMN_1691930 // ILMN_1693519 // ILMN_1696294 // ILMN_1696935 // ILMN_1699674 // ILMN_1711786 // ILMN_1714952 // ILMN_1759327 // ILMN_1773968 // ILMN_1775192 // ILMN_1796830 // ILMN_1805614 // ILMN_1807873 // ILMN_1813134	1.21892	0.0268566
GO:0000375	biological_process	RNA splicing, via transesterification reactions	9	4	170	48702	105	ILMN_1663447 // ILMN_1696407 // ILMN_1742798 // ILMN_1815882	3.44806	0.030764
GO:0000377	biological_process	RNA splicing, via transesterification reactions with bulged adenosine as nucleophile	10	4	170	48702	105	ILMN_1663447 // ILMN_1696407 // ILMN_1742798 // ILMN_1815882	3.44806	0.030764
GO:0000398	biological_process	mRNA splicing, via spliceosome	11	4	170	48702	105	ILMN_1663447 // ILMN_1696407 // ILMN_1742798 // ILMN_1815882	3.44806	0.030764
GO:0007176	biological_process	regulation of epidermal growth factor-activated receptor activity	11	2	16	48702	105	ILMN_1696294 // ILMN_1807873	5.85745	0.0311536
GO:0061097	biological_process	regulation of protein tyrosine kinase activity	10	2	16	48702	105	ILMN_1696294 // ILMN_1807873	5.85745	0.0311536
GO:0000178	cellular_component	exosome (RNase complex)	5	2	16	48702	105	ILMN_1708936 // ILMN_1734194	5.85745	0.0311536
GO:0030041	biological_process	actin filament polymerization	8	2	17	48702	105	ILMN_1651309 // ILMN_1744046	5.76999	0.0346392
GO:0010469	biological_process	regulation of receptor activity	6	2	17	48702	105	ILMN_1696294 // ILMN_1807873	5.76999	0.0346392
GO:0051276	biological_process	chromosome organization	4	6	484	48702	105	ILMN_1656082 // ILMN_1686871 // ILMN_1691930 // ILMN_1699015 // ILMN_1699208 // ILMN_1705876	2.52355	0.0364182
GO:0005730	cellular_component	nucleolus	10	7	672	48702	105	ILMN_1678775 // ILMN_1685088 // ILMN_1686871 // ILMN_1693519 // ILMN_1711786 // ILMN_1737074 // ILMN_1804735	2.27249	0.0364182
GO:0008380	biological_process	RNA splicing	8	5	325	48702	105	ILMN_1663447 // ILMN_1696407 // ILMN_1696935 // ILMN_1742798 // ILMN_1815882	2.83508	0.0395542
GO:0003707	molecular_function	steroid hormone receptor activity	4	3	85	48702	105	ILMN_1665167 // ILMN_1805614 // ILMN_1813134	4.03302	0.0461644
GO:0090101	biological_process	negative regulation of transmembrane receptor protein serine/threonine kinase signaling pathway	7	2	20	48702	105	ILMN_1696294 // ILMN_1807873	5.53552	0.0461644
GO:0017016	molecular_function	Ras GTPase binding	6	3	86	48702	105	ILMN_1651309 // ILMN_1721457 // ILMN_1744046	4.01615	0.0469708
GO:0006397	biological_process	mRNA processing	8	5	352	48702	105	ILMN_1663447 // ILMN_1696407 // ILMN_1696935 // ILMN_1742798 // ILMN_1815882	2.71994	0.0541484
GO:0042058	biological_process	regulation of epidermal growth factor receptor signaling pathway	7	2	22	48702	105	ILMN_1696294 // ILMN_1807873	5.39802	0.0541484
GO:1901184	biological_process	regulation of ERBB signaling pathway	6	2	22	48702	105	ILMN_1696294 // ILMN_1807873	5.39802	0.0541484
GO:0046907	biological_process	intracellular transport	5	7	731	48702	105	ILMN_1663447 // ILMN_1678775 // ILMN_1696294 // ILMN_1721457 // ILMN_1762003 // ILMN_1807873 // ILMN_1815882	2.15108	0.055377
GO:0019843	molecular_function	rRNA binding	5	2	23	48702	105	ILMN_1740587 // ILMN_2038772	5.33389	0.0582745
GO:0031267	molecular_function	small GTPase binding	5	3	96	48702	105	ILMN_1651309 // ILMN_1721457 // ILMN_1744046	3.85745	0.0614881
GO:0004004	molecular_function	ATP-dependent RNA helicase activity	10	2	24	48702	105	ILMN_1728870 // ILMN_1794392	5.27249	0.0624831
GO:0019899	molecular_function	enzyme binding	3	5	368	48702	105	ILMN_1651309 // ILMN_1677877 // ILMN_1721457 // ILMN_1744046 // ILMN_1796830	2.65581	0.0628006
GO:0016796	molecular_function	exonuclease activity, active with either ribo- or deoxyribonucleic acids and producing 5'-phosphomonoesters	6	2	25	48702	105	ILMN_1708936 // ILMN_1734194	5.21359	0.0667695
GO:0051020	molecular_function	GTPase binding	4	3	102	48702	105	ILMN_1651309 // ILMN_1721457 // ILMN_1744046	3.76999	0.0709329
GO:0019222	biological_process	regulation of metabolic process	3	19	4180	48702	105	ILMN_1653466 // ILMN_1665167 // ILMN_1677877 // ILMN_1678775 // ILMN_1690321 // ILMN_1691930 // ILMN_1693519 // ILMN_1696294 // ILMN_1696935 // ILMN_1699674 // ILMN_1711786 // ILMN_1714952 // ILMN_1759327 // ILMN_1773968 // ILMN_1775192 // ILMN_1796830 // ILMN_1805614 // ILMN_1807873 // ILMN_1813134	1.07609	0.0709329
GO:0006325	biological_process	chromatin organization	5	5	381	48702	105	ILMN_1656082 // ILMN_1691930 // ILMN_1699015 // ILMN_1699208 // ILMN_1705876	2.60573	0.0709329
GO:0016071	biological_process	mRNA metabolic process	7	5	384	48702	105	ILMN_1663447 // ILMN_1696407 // ILMN_1696935 // ILMN_1742798 // ILMN_1815882	2.59441	0.0728601
GO:0017015	biological_process	regulation of transforming growth factor beta receptor signaling pathway	7	2	27	48702	105	ILMN_1696294 // ILMN_1807873	5.10256	0.0749943
GO:0000166	molecular_function	nucleotide binding	4	14	2635	48702	105	ILMN_1663447 // ILMN_1664216 // ILMN_1686871 // ILMN_1693519 // ILMN_1696407 // ILMN_1696935 // ILMN_1728870 // ILMN_1742798 // ILMN_1766125 // ILMN_1768391 // ILMN_1774513 // ILMN_1783695 // ILMN_1794392 // ILMN_1815882	1.30122	0.0753022
GO:1901265	molecular_function	nucleoside phosphate binding	3	14	2635	48702	105	ILMN_1663447 // ILMN_1664216 // ILMN_1686871 // ILMN_1693519 // ILMN_1696407 // ILMN_1696935 // ILMN_1728870 // ILMN_1742798 // ILMN_1766125 // ILMN_1768391 // ILMN_1774513 // ILMN_1783695 // ILMN_1794392 // ILMN_1815882	1.30122	0.0753022
GO:0008154	biological_process	actin polymerization or depolymerization	7	2	28	48702	105	ILMN_1651309 // ILMN_1744046	5.05009	0.078312
GO:0003727	molecular_function	single-stranded RNA binding	5	2	28	48702	105	ILMN_1663447 // ILMN_1815882	5.05009	0.078312
GO:0016607	cellular_component	nuclear speck	13	3	110	48702	105	ILMN_1696935 // ILMN_1728870 // ILMN_1794392	3.66105	0.0823748
GO:0080090	biological_process	regulation of primary metabolic process	4	18	3947	48702	105	ILMN_1653466 // ILMN_1665167 // ILMN_1677877 // ILMN_1678775 // ILMN_1690321 // ILMN_1691930 // ILMN_1693519 // ILMN_1696294 // ILMN_1696935 // ILMN_1699674 // ILMN_1711786 // ILMN_1714952 // ILMN_1759327 // ILMN_1775192 // ILMN_1796830 // ILMN_1805614 // ILMN_1807873 // ILMN_1813134	1.08083	0.0869949
GO:0048477	biological_process	oogenesis	6	2	30	48702	105	ILMN_1651309 // ILMN_1744046	4.95056	0.087956
GO:0044763	biological_process	single-organism cellular process	2	31	8628	48702	105	ILMN_1651309 // ILMN_1653466 // ILMN_1656082 // ILMN_1663447 // ILMN_1664216 // ILMN_1664910 // ILMN_1665167 // ILMN_1666068 // ILMN_1672496 // ILMN_1676449 // ILMN_1678775 // ILMN_1686871 // ILMN_1691930 // ILMN_1693519 // ILMN_1695276 // ILMN_1696294 // ILMN_1699015 // ILMN_1699208 // ILMN_1703803 // ILMN_1705876 // ILMN_1719303 // ILMN_1721457 // ILMN_1731181 // ILMN_1734742 // ILMN_1744046 //…	0.736834	0.089596
GO:0042254	biological_process	ribosome biogenesis	4	3	117	48702	105	ILMN_1678775 // ILMN_1708936 // ILMN_1734194	3.57205	0.089596
GO:0008408	molecular_function	3'-5' exonuclease activity	6	2	32	48702	105	ILMN_1708936 // ILMN_1734194	4.85745	0.0903925
GO:0050794	biological_process	regulation of cellular process	3	29	7933	48702	105	ILMN_1651309 // ILMN_1653466 // ILMN_1664216 // ILMN_1665167 // ILMN_1666068 // ILMN_1672496 // ILMN_1676449 // ILMN_1678775 // ILMN_1690321 // ILMN_1691930 // ILMN_1693519 // ILMN_1695276 // ILMN_1696294 // ILMN_1696935 // ILMN_1699208 // ILMN_1699674 // ILMN_1705876 // ILMN_1711786 // ILMN_1714952 // ILMN_1719303 // ILMN_1721457 // ILMN_1731181 // ILMN_1734742 // ILMN_1759327 // ILMN_1768391 //…	0.761778	0.0945626
GO:0036094	molecular_function	small molecule binding	2	14	2745	48702	105	ILMN_1663447 // ILMN_1664216 // ILMN_1686871 // ILMN_1693519 // ILMN_1696407 // ILMN_1696935 // ILMN_1728870 // ILMN_1742798 // ILMN_1766125 // ILMN_1768391 // ILMN_1774513 // ILMN_1783695 // ILMN_1794392 // ILMN_1815882	1.24221	0.0945626
FUS GO analysis
GOID	Ontology	Term	Level	q	m	t	k	probe_ID	log_odds_ratio	p
GO:0010605	biological_process	negative regulation of macromolecule metabolic process	5	7	650	48702	23	ILMN_1694075 // ILMN_1714444 // ILMN_1762801 // ILMN_1776173 // ILMN_1784217 // ILMN_1793990 // ILMN_1797375	4.51119	1.08207e-05
GO:0031324	biological_process	negative regulation of cellular metabolic process	5	7	682	48702	23	ILMN_1694075 // ILMN_1714444 // ILMN_1762801 // ILMN_1776173 // ILMN_1784217 // ILMN_1793990 // ILMN_1797375	4.44186	1.20246e-05
GO:0009892	biological_process	negative regulation of metabolic process	4	7	716	48702	23	ILMN_1694075 // ILMN_1714444 // ILMN_1762801 // ILMN_1776173 // ILMN_1784217 // ILMN_1793990 // ILMN_1797375	4.37167	1.39683e-05
GO:0005622	cellular_component	intracellular	3	19	13367	48702	23	ILMN_1688098 // ILMN_1689446 // ILMN_1693227 // ILMN_1694075 // ILMN_1714444 // ILMN_1714861 // ILMN_1722900 // ILMN_1735495 // ILMN_1751147 // ILMN_1754195 // ILMN_1762801 // ILMN_1776173 // ILMN_1776552 // ILMN_1783276 // ILMN_1784217 // ILMN_1789614 // ILMN_1793990 // ILMN_1797375 // ILMN_1800796	1.58967	2.34305e-05
GO:0000122	biological_process	negative regulation of transcription from RNA polymerase II promoter	10	5	233	48702	23	ILMN_1714444 // ILMN_1762801 // ILMN_1784217 // ILMN_1793990 // ILMN_1797375	5.50587	2.73883e-05
GO:0031323	biological_process	regulation of cellular metabolic process	4	11	3900	48702	23	ILMN_1688098 // ILMN_1689446 // ILMN_1694075 // ILMN_1714444 // ILMN_1735495 // ILMN_1762801 // ILMN_1776173 // ILMN_1776552 // ILMN_1784217 // ILMN_1793990 // ILMN_1797375	2.5783	0.000123455
GO:0045892	biological_process	negative regulation of transcription, DNA-dependent	9	5	329	48702	23	ILMN_1714444 // ILMN_1762801 // ILMN_1784217 // ILMN_1793990 // ILMN_1797375	5.00812	0.000123455
GO:0051253	biological_process	negative regulation of RNA metabolic process	7	5	335	48702	23	ILMN_1714444 // ILMN_1762801 // ILMN_1784217 // ILMN_1793990 // ILMN_1797375	4.98204	0.000123455
GO:0080090	biological_process	regulation of primary metabolic process	4	11	3947	48702	23	ILMN_1688098 // ILMN_1689446 // ILMN_1694075 // ILMN_1714444 // ILMN_1735495 // ILMN_1762801 // ILMN_1776173 // ILMN_1776552 // ILMN_1784217 // ILMN_1793990 // ILMN_1797375	2.56102	0.000127667
GO:0010629	biological_process	negative regulation of gene expression	6	5	351	48702	23	ILMN_1714444 // ILMN_1762801 // ILMN_1784217 // ILMN_1793990 // ILMN_1797375	4.91473	0.000127931
GO:0019222	biological_process	regulation of metabolic process	3	11	4180	48702	23	ILMN_1688098 // ILMN_1689446 // ILMN_1694075 // ILMN_1714444 // ILMN_1735495 // ILMN_1762801 // ILMN_1776173 // ILMN_1776552 // ILMN_1784217 // ILMN_1793990 // ILMN_1797375	2.47828	0.000178167
GO:0005623	cellular_component	cell	1	19	15801	48702	23	ILMN_1688098 // ILMN_1689446 // ILMN_1693227 // ILMN_1694075 // ILMN_1714444 // ILMN_1714861 // ILMN_1722900 // ILMN_1735495 // ILMN_1751147 // ILMN_1754195 // ILMN_1762801 // ILMN_1776173 // ILMN_1776552 // ILMN_1783276 // ILMN_1784217 // ILMN_1789614 // ILMN_1793990 // ILMN_1797375 // ILMN_1800796	1.34833	0.000178167
GO:0044464	cellular_component	cell part	2	19	15800	48702	23	ILMN_1688098 // ILMN_1689446 // ILMN_1693227 // ILMN_1694075 // ILMN_1714444 // ILMN_1714861 // ILMN_1722900 // ILMN_1735495 // ILMN_1751147 // ILMN_1754195 // ILMN_1762801 // ILMN_1776173 // ILMN_1776552 // ILMN_1783276 // ILMN_1784217 // ILMN_1789614 // ILMN_1793990 // ILMN_1797375 // ILMN_1800796	1.34842	0.000178167
GO:2000113	biological_process	negative regulation of cellular macromolecule biosynthetic process	7	5	382	48702	23	ILMN_1714444 // ILMN_1762801 // ILMN_1784217 // ILMN_1793990 // ILMN_1797375	4.79263	0.000178167
GO:0045934	biological_process	negative regulation of nucleobase-containing compound metabolic process	6	5	405	48702	23	ILMN_1714444 // ILMN_1762801 // ILMN_1784217 // ILMN_1793990 // ILMN_1797375	4.70828	0.00018324
GO:0051172	biological_process	negative regulation of nitrogen compound metabolic process	5	5	408	48702	23	ILMN_1714444 // ILMN_1762801 // ILMN_1784217 // ILMN_1793990 // ILMN_1797375	4.69763	0.00018324
GO:0010558	biological_process	negative regulation of macromolecule biosynthetic process	6	5	413	48702	23	ILMN_1714444 // ILMN_1762801 // ILMN_1784217 // ILMN_1793990 // ILMN_1797375	4.68006	0.000184779
GO:0031327	biological_process	negative regulation of cellular biosynthetic process	6	5	458	48702	23	ILMN_1714444 // ILMN_1762801 // ILMN_1784217 // ILMN_1793990 // ILMN_1797375	4.53086	0.000291768
GO:0009890	biological_process	negative regulation of biosynthetic process	5	5	465	48702	23	ILMN_1714444 // ILMN_1762801 // ILMN_1784217 // ILMN_1793990 // ILMN_1797375	4.50897	0.000299899
GO:0044424	cellular_component	intracellular part	4	17	12893	48702	23	ILMN_1689446 // ILMN_1693227 // ILMN_1694075 // ILMN_1714444 // ILMN_1714861 // ILMN_1722900 // ILMN_1751147 // ILMN_1754195 // ILMN_1762801 // ILMN_1776173 // ILMN_1776552 // ILMN_1783276 // ILMN_1784217 // ILMN_1789614 // ILMN_1793990 // ILMN_1797375 // ILMN_1800796	1.48129	0.000349923
GO:0045944	biological_process	positive regulation of transcription from RNA polymerase II promoter	10	4	245	48702	23	ILMN_1714444 // ILMN_1762801 // ILMN_1784217 // ILMN_1797375	5.11149	0.000622266
GO:0048523	biological_process	negative regulation of cellular process	4	7	1623	48702	23	ILMN_1694075 // ILMN_1714444 // ILMN_1762801 // ILMN_1776173 // ILMN_1784217 // ILMN_1793990 // ILMN_1797375	3.19104	0.000773115
GO:0048522	biological_process	positive regulation of cellular process	4	7	1618	48702	23	ILMN_1714444 // ILMN_1735495 // ILMN_1762801 // ILMN_1776173 // ILMN_1784217 // ILMN_1793990 // ILMN_1797375	3.19549	0.000773115
GO:0048519	biological_process	negative regulation of biological process	3	7	1744	48702	23	ILMN_1694075 // ILMN_1714444 // ILMN_1762801 // ILMN_1776173 // ILMN_1784217 // ILMN_1793990 // ILMN_1797375	3.0873	0.00118955
GO:0050794	biological_process	regulation of cellular process	3	13	7933	48702	23	ILMN_1688098 // ILMN_1689446 // ILMN_1694075 // ILMN_1714444 // ILMN_1735495 // ILMN_1762801 // ILMN_1776173 // ILMN_1776552 // ILMN_1783276 // ILMN_1784217 // ILMN_1789614 // ILMN_1793990 // ILMN_1797375	1.79492	0.00126772
GO:0048518	biological_process	positive regulation of biological process	3	7	1779	48702	23	ILMN_1714444 // ILMN_1735495 // ILMN_1762801 // ILMN_1776173 // ILMN_1784217 // ILMN_1793990 // ILMN_1797375	3.05864	0.00126772
GO:0006357	biological_process	regulation of transcription from RNA polymerase II promoter	9	5	685	48702	23	ILMN_1714444 // ILMN_1762801 // ILMN_1784217 // ILMN_1793990 // ILMN_1797375	3.9501	0.00143517
GO:0005488	molecular_function	binding	1	17	14584	48702	23	ILMN_1689446 // ILMN_1693227 // ILMN_1694075 // ILMN_1714444 // ILMN_1722900 // ILMN_1751147 // ILMN_1754195 // ILMN_1762801 // ILMN_1776173 // ILMN_1776552 // ILMN_1783276 // ILMN_1784217 // ILMN_1789614 // ILMN_1793990 // ILMN_1797375 // ILMN_1800796 // ILMN_1815734	1.3035	0.00161881
GO:0050789	biological_process	regulation of biological process	2	13	8243	48702	23	ILMN_1688098 // ILMN_1689446 // ILMN_1694075 // ILMN_1714444 // ILMN_1735495 // ILMN_1762801 // ILMN_1776173 // ILMN_1776552 // ILMN_1783276 // ILMN_1784217 // ILMN_1789614 // ILMN_1793990 // ILMN_1797375	1.73962	0.00176535
GO:0010604	biological_process	positive regulation of macromolecule metabolic process	5	5	755	48702	23	ILMN_1714444 // ILMN_1762801 // ILMN_1776173 // ILMN_1784217 // ILMN_1797375	3.80973	0.00201936
GO:0010628	biological_process	positive regulation of gene expression	6	4	364	48702	23	ILMN_1714444 // ILMN_1762801 // ILMN_1784217 // ILMN_1797375	4.54034	0.00201936
GO:0045893	biological_process	positive regulation of transcription, DNA-dependent	9	4	363	48702	23	ILMN_1714444 // ILMN_1762801 // ILMN_1784217 // ILMN_1797375	4.54431	0.00201936
GO:0051254	biological_process	positive regulation of RNA metabolic process	7	4	367	48702	23	ILMN_1714444 // ILMN_1762801 // ILMN_1784217 // ILMN_1797375	4.5285	0.00202716
GO:0006412	biological_process	translation	6	4	381	48702	23	ILMN_1689446 // ILMN_1722900 // ILMN_1754195 // ILMN_1800796	4.47448	0.00228237
GO:0060255	biological_process	regulation of macromolecule metabolic process	4	9	3786	48702	23	ILMN_1689446 // ILMN_1694075 // ILMN_1714444 // ILMN_1762801 // ILMN_1776173 // ILMN_1776552 // ILMN_1784217 // ILMN_1793990 // ILMN_1797375	2.3316	0.00228712
GO:0031325	biological_process	positive regulation of cellular metabolic process	5	5	796	48702	23	ILMN_1714444 // ILMN_1762801 // ILMN_1776173 // ILMN_1784217 // ILMN_1797375	3.73343	0.00228712
GO:0065007	biological_process	biological regulation	1	13	8614	48702	23	ILMN_1688098 // ILMN_1689446 // ILMN_1694075 // ILMN_1714444 // ILMN_1735495 // ILMN_1762801 // ILMN_1776173 // ILMN_1776552 // ILMN_1783276 // ILMN_1784217 // ILMN_1789614 // ILMN_1793990 // ILMN_1797375	1.6761	0.0023039
GO:0009893	biological_process	positive regulation of metabolic process	4	5	821	48702	23	ILMN_1714444 // ILMN_1762801 // ILMN_1776173 // ILMN_1784217 // ILMN_1797375	3.68882	0.002496
GO:0003714	molecular_function	transcription corepressor activity	4	3	147	48702	23	ILMN_1714444 // ILMN_1762801 // ILMN_1797375	5.43342	0.00316212
GO:0045935	biological_process	positive regulation of nucleobase-containing compound metabolic process	6	4	434	48702	23	ILMN_1714444 // ILMN_1762801 // ILMN_1784217 // ILMN_1797375	4.28658	0.00325854
GO:0010557	biological_process	positive regulation of macromolecule biosynthetic process	6	4	453	48702	23	ILMN_1714444 // ILMN_1762801 // ILMN_1784217 // ILMN_1797375	4.22476	0.0037076
GO:0051173	biological_process	positive regulation of nitrogen compound metabolic process	5	4	454	48702	23	ILMN_1714444 // ILMN_1762801 // ILMN_1784217 // ILMN_1797375	4.22158	0.0037076
GO:0003723	molecular_function	RNA binding	4	5	915	48702	23	ILMN_1689446 // ILMN_1722900 // ILMN_1754195 // ILMN_1776552 // ILMN_1800796	3.53243	0.00371995
GO:0019219	biological_process	regulation of nucleobase-containing compound metabolic process	5	8	3243	48702	23	ILMN_1688098 // ILMN_1714444 // ILMN_1735495 // ILMN_1762801 // ILMN_1776552 // ILMN_1784217 // ILMN_1793990 // ILMN_1797375	2.38502	0.00450388
GO:0043226	cellular_component	organelle	1	14	10849	48702	23	ILMN_1693227 // ILMN_1694075 // ILMN_1714444 // ILMN_1714861 // ILMN_1751147 // ILMN_1754195 // ILMN_1762801 // ILMN_1776552 // ILMN_1783276 // ILMN_1784217 // ILMN_1789614 // ILMN_1793990 // ILMN_1797375 // ILMN_1800796	1.45021	0.00450388
GO:0043229	cellular_component	intracellular organelle	5	14	10848	48702	23	ILMN_1693227 // ILMN_1694075 // ILMN_1714444 // ILMN_1714861 // ILMN_1751147 // ILMN_1754195 // ILMN_1762801 // ILMN_1776552 // ILMN_1783276 // ILMN_1784217 // ILMN_1789614 // ILMN_1793990 // ILMN_1797375 // ILMN_1800796	1.45034	0.00450388
GO:0051171	biological_process	regulation of nitrogen compound metabolic process	4	8	3265	48702	23	ILMN_1688098 // ILMN_1714444 // ILMN_1735495 // ILMN_1762801 // ILMN_1776552 // ILMN_1784217 // ILMN_1793990 // ILMN_1797375	2.37526	0.00463
GO:0031328	biological_process	positive regulation of cellular biosynthetic process	6	4	504	48702	23	ILMN_1714444 // ILMN_1762801 // ILMN_1784217 // ILMN_1797375	4.07085	0.00489796
GO:0009891	biological_process	positive regulation of biosynthetic process	5	4	517	48702	23	ILMN_1714444 // ILMN_1762801 // ILMN_1784217 // ILMN_1797375	4.03411	0.00529892
GO:0022625	cellular_component	cytosolic large ribosomal subunit	10	2	41	48702	23	ILMN_1754195 // ILMN_1800796	6.69058	0.00949686
GO:0034645	biological_process	cellular macromolecule biosynthetic process	5	5	1165	48702	23	ILMN_1689446 // ILMN_1722900 // ILMN_1754195 // ILMN_1776552 // ILMN_1800796	3.18395	0.0098335
GO:0009059	biological_process	macromolecule biosynthetic process	4	5	1203	48702	23	ILMN_1689446 // ILMN_1722900 // ILMN_1754195 // ILMN_1776552 // ILMN_1800796	3.13764	0.0112052
GO:0005829	cellular_component	cytosol	7	5	1215	48702	23	ILMN_1689446 // ILMN_1722900 // ILMN_1754195 // ILMN_1776173 // ILMN_1800796	3.12332	0.0113391
GO:0001071	molecular_function	nucleic acid binding transcription factor activity	1	5	1220	48702	23	ILMN_1714444 // ILMN_1762801 // ILMN_1776552 // ILMN_1784217 // ILMN_1797375	3.11739	0.0113391
GO:0003700	molecular_function	sequence-specific DNA binding transcription factor activity	2	5	1220	48702	23	ILMN_1714444 // ILMN_1762801 // ILMN_1776552 // ILMN_1784217 // ILMN_1797375	3.11739	0.0113391
GO:0043228	cellular_component	non-membrane-bounded organelle	2	7	2844	48702	23	ILMN_1751147 // ILMN_1754195 // ILMN_1776552 // ILMN_1783276 // ILMN_1784217 // ILMN_1789614 // ILMN_1800796	2.38178	0.011903
GO:0043232	cellular_component	intracellular non-membrane-bounded organelle	6	7	2844	48702	23	ILMN_1751147 // ILMN_1754195 // ILMN_1776552 // ILMN_1783276 // ILMN_1784217 // ILMN_1789614 // ILMN_1800796	2.38178	0.011903
GO:0032313	biological_process	regulation of Rab GTPase activity	13	2	54	48702	23	ILMN_1688098 // ILMN_1735495	6.29324	0.0138906
GO:0032483	biological_process	regulation of Rab protein signal transduction	8	2	54	48702	23	ILMN_1688098 // ILMN_1735495	6.29324	0.0138906
GO:0005097	molecular_function	Rab GTPase activator activity	6	2	54	48702	23	ILMN_1688098 // ILMN_1735495	6.29324	0.0138906
GO:0010467	biological_process	gene expression	4	5	1304	48702	23	ILMN_1689446 // ILMN_1722900 // ILMN_1754195 // ILMN_1776552 // ILMN_1800796	3.02133	0.013973
GO:0005515	molecular_function	protein binding	2	12	9152	48702	23	ILMN_1689446 // ILMN_1694075 // ILMN_1722900 // ILMN_1751147 // ILMN_1754195 // ILMN_1776173 // ILMN_1776552 // ILMN_1783276 // ILMN_1784217 // ILMN_1789614 // ILMN_1793990 // ILMN_1815734	1.47322	0.014609
GO:2000112	biological_process	regulation of cellular macromolecule biosynthetic process	6	7	3108	48702	23	ILMN_1689446 // ILMN_1714444 // ILMN_1762801 // ILMN_1776552 // ILMN_1784217 // ILMN_1793990 // ILMN_1797375	2.25372	0.0186251
GO:0050790	biological_process	regulation of catalytic activity	4	4	793	48702	23	ILMN_1688098 // ILMN_1694075 // ILMN_1735495 // ILMN_1776173	3.41695	0.0200667
GO:0010468	biological_process	regulation of gene expression	5	7	3156	48702	23	ILMN_1689446 // ILMN_1714444 // ILMN_1762801 // ILMN_1776552 // ILMN_1784217 // ILMN_1793990 // ILMN_1797375	2.2316	0.0200667
GO:0010556	biological_process	regulation of macromolecule biosynthetic process	5	7	3175	48702	23	ILMN_1689446 // ILMN_1714444 // ILMN_1762801 // ILMN_1776552 // ILMN_1784217 // ILMN_1793990 // ILMN_1797375	2.22295	0.0200667
GO:0003743	molecular_function	translation initiation factor activity	6	2	73	48702	23	ILMN_1689446 // ILMN_1722900	5.85831	0.0221995
GO:0015934	cellular_component	large ribosomal subunit	9	2	73	48702	23	ILMN_1754195 // ILMN_1800796	5.85831	0.0221995
GO:0031326	biological_process	regulation of cellular biosynthetic process	5	7	3261	48702	23	ILMN_1689446 // ILMN_1714444 // ILMN_1762801 // ILMN_1776552 // ILMN_1784217 // ILMN_1793990 // ILMN_1797375	2.18439	0.0225224
GO:0009889	biological_process	regulation of biosynthetic process	4	7	3278	48702	23	ILMN_1689446 // ILMN_1714444 // ILMN_1762801 // ILMN_1776552 // ILMN_1784217 // ILMN_1793990 // ILMN_1797375	2.17689	0.0229251
GO:0044260	biological_process	cellular macromolecule metabolic process	4	8	4369	48702	23	ILMN_1689446 // ILMN_1694075 // ILMN_1722900 // ILMN_1751147 // ILMN_1754195 // ILMN_1776173 // ILMN_1776552 // ILMN_1800796	1.95504	0.0230913
GO:0022626	cellular_component	cytosolic ribosome	9	2	83	48702	23	ILMN_1754195 // ILMN_1800796	5.67309	0.0271552
GO:0065009	biological_process	regulation of molecular function	2	4	883	48702	23	ILMN_1688098 // ILMN_1694075 // ILMN_1735495 // ILMN_1776173	3.26186	0.0272855
GO:0000988	molecular_function	protein binding transcription factor activity	1	3	403	48702	23	ILMN_1714444 // ILMN_1762801 // ILMN_1797375	3.97846	0.0320307
GO:0000989	molecular_function	transcription factor binding transcription factor activity	2	3	403	48702	23	ILMN_1714444 // ILMN_1762801 // ILMN_1797375	3.97846	0.0320307
GO:0003712	molecular_function	transcription cofactor activity	3	3	403	48702	23	ILMN_1714444 // ILMN_1762801 // ILMN_1797375	3.97846	0.0320307
GO:0005099	molecular_function	Ras GTPase activator activity	5	2	103	48702	23	ILMN_1688098 // ILMN_1735495	5.36163	0.0386283
GO:0032318	biological_process	regulation of Ras GTPase activity	12	2	106	48702	23	ILMN_1688098 // ILMN_1735495	5.32021	0.0403948
GO:0044249	biological_process	cellular biosynthetic process	3	5	1757	48702	23	ILMN_1689446 // ILMN_1722900 // ILMN_1754195 // ILMN_1776552 // ILMN_1800796	2.59116	0.0411299
GO:0008135	molecular_function	translation factor activity, nucleic acid binding	5	2	116	48702	23	ILMN_1689446 // ILMN_1722900	5.19015	0.047141
GO:1901576	biological_process	organic substance biosynthetic process	3	5	1849	48702	23	ILMN_1689446 // ILMN_1722900 // ILMN_1754195 // ILMN_1776552 // ILMN_1800796	2.51753	0.0492511
GO:0005634	cellular_component	nucleus	7	9	6322	48702	23	ILMN_1693227 // ILMN_1694075 // ILMN_1714444 // ILMN_1751147 // ILMN_1762801 // ILMN_1776552 // ILMN_1784217 // ILMN_1793990 // ILMN_1797375	1.59189	0.0498257
GO:0043170	biological_process	macromolecule metabolic process	3	8	5059	48702	23	ILMN_1689446 // ILMN_1694075 // ILMN_1722900 // ILMN_1751147 // ILMN_1754195 // ILMN_1776173 // ILMN_1776552 // ILMN_1800796	1.74349	0.0508288
GO:0044267	biological_process	cellular protein metabolic process	5	6	2827	48702	23	ILMN_1689446 // ILMN_1722900 // ILMN_1751147 // ILMN_1754195 // ILMN_1776173 // ILMN_1800796	2.16804	0.0515353
GO:0006414	biological_process	translational elongation	7	2	126	48702	23	ILMN_1754195 // ILMN_1800796	5.07085	0.0515353
GO:0033124	biological_process	regulation of GTP catabolic process	10	2	128	48702	23	ILMN_1688098 // ILMN_1735495	5.04813	0.051767
GO:0043087	biological_process	regulation of GTPase activity	11	2	128	48702	23	ILMN_1688098 // ILMN_1735495	5.04813	0.051767
GO:0009058	biological_process	biosynthetic process	2	5	1929	48702	23	ILMN_1689446 // ILMN_1722900 // ILMN_1754195 // ILMN_1776552 // ILMN_1800796	2.45642	0.0550027
GO:0006355	biological_process	regulation of transcription, DNA-dependent	8	6	2930	48702	23	ILMN_1714444 // ILMN_1762801 // ILMN_1776552 // ILMN_1784217 // ILMN_1793990 // ILMN_1797375	2.11641	0.057614
GO:2001141	biological_process	regulation of RNA biosynthetic process	7	6	2931	48702	23	ILMN_1714444 // ILMN_1762801 // ILMN_1776552 // ILMN_1784217 // ILMN_1793990 // ILMN_1797375	2.11592	0.057614
GO:0044391	cellular_component	ribosomal subunit	8	2	138	48702	23	ILMN_1754195 // ILMN_1800796	4.93961	0.057614
GO:0051252	biological_process	regulation of RNA metabolic process	6	6	2945	48702	23	ILMN_1714444 // ILMN_1762801 // ILMN_1776552 // ILMN_1784217 // ILMN_1793990 // ILMN_1797375	2.10904	0.0584402
GO:0009118	biological_process	regulation of nucleoside metabolic process	6	2	145	48702	23	ILMN_1688098 // ILMN_1735495	4.86822	0.0603871
GO:0030811	biological_process	regulation of nucleotide catabolic process	8	2	145	48702	23	ILMN_1688098 // ILMN_1735495	4.86822	0.0603871
GO:0033121	biological_process	regulation of purine nucleotide catabolic process	9	2	145	48702	23	ILMN_1688098 // ILMN_1735495	4.86822	0.0603871
GO:0045651	biological_process	positive regulation of macrophage differentiation	8	1	5	48702	23	ILMN_1793990	8.7262	0.0660039
GO:0043227	cellular_component	membrane-bounded organelle	2	11	9752	48702	23	ILMN_1693227 // ILMN_1694075 // ILMN_1714444 // ILMN_1714861 // ILMN_1751147 // ILMN_1762801 // ILMN_1776552 // ILMN_1784217 // ILMN_1789614 // ILMN_1793990 // ILMN_1797375	1.25608	0.0691527
GO:0043231	cellular_component	intracellular membrane-bounded organelle	6	11	9752	48702	23	ILMN_1693227 // ILMN_1694075 // ILMN_1714444 // ILMN_1714861 // ILMN_1751147 // ILMN_1762801 // ILMN_1776552 // ILMN_1784217 // ILMN_1789614 // ILMN_1793990 // ILMN_1797375	1.25608	0.0691527
GO:0044445	cellular_component	cytosolic part	8	2	160	48702	23	ILMN_1754195 // ILMN_1800796	4.7262	0.0705207
GO:0005771	cellular_component	multivesicular body	9	1	6	48702	23	ILMN_1789614	8.46317	0.0755544
GO:0043353	biological_process	enucleate erythrocyte differentiation	10	1	6	48702	23	ILMN_1793990	8.46317	0.0755544
GO:0031329	biological_process	regulation of cellular catabolic process	5	2	175	48702	23	ILMN_1688098 // ILMN_1735495	4.59692	0.0817545
GO:0019220	biological_process	regulation of phosphate metabolic process	6	3	649	48702	23	ILMN_1688098 // ILMN_1694075 // ILMN_1735495	3.29102	0.0884448
GO:0051174	biological_process	regulation of phosphorus metabolic process	5	3	649	48702	23	ILMN_1688098 // ILMN_1694075 // ILMN_1735495	3.29102	0.0884448
GO:0032268	biological_process	regulation of cellular protein metabolic process	6	3	650	48702	23	ILMN_1689446 // ILMN_1694075 // ILMN_1776173	3.2888	0.0884448
GO:0000339	molecular_function	RNA cap binding	5	1	8	48702	23	ILMN_1722900	8.04813	0.0946173
GO:0042246	biological_process	tissue regeneration	5	1	8	48702	23	ILMN_1784217	8.04813	0.0946173
GO:0045649	biological_process	regulation of macrophage differentiation	7	1	8	48702	23	ILMN_1793990	8.04813	0.0946173
GO:0031400	biological_process	negative regulation of protein modification process	8	2	199	48702	23	ILMN_1694075 // ILMN_1776173	4.41151	0.0987789
GO:0009894	biological_process	regulation of catabolic process	4	2	201	48702	23	ILMN_1688098 // ILMN_1735495	4.39708	0.0998682
