# Supplementary material for: EWS and FUS bind a subset of transcribed genes encoding proteins enriched in RNA regulatory functions
Source: BMC Genomics. 2015 Nov 14;16:929. doi: 10.1186/s12864-015-2125-9 (PMC4647676; doi:10.1186/s12864-015-2125-9)
Supplement: Additional file 9: — List of FUS and EWS ChIP-seq peaks assigned with a position downstream the poly(A)-signal of a target gene. (XLSX 14 kb) [file 12864_2015_2125_MOESM9_ESM.xlsx]

## Sheet: Sheet1
		FUS
.
chromosome	start	end	length	summit	tags	a	fold enrichment
chr7	26226325	26229335	3011	1912	95	504.94	15.18
chr2	85772481	85774213	1733	569	42	180.31	9.53
chr2	178087594	178089378	1785	284	33	154.27	7.95
chr1	68153744	68154434	691	496	18	84.49	9.17
chr1	76261372	76262895	1524	529	39	179.54	9.48
chr1	173828509	173830181	1673	767	47	251.36	11.54
chr7	26222429	26224575	2147	1924	51	201.43	9.17
chr17	7482412	7483137	726	263	13	86	12.9
chr19	10223568	10224639	1072	234	21	142.23	13.87
chr13	45904949	45906341	1393	870	32	106.51	9.29
chr6	74222889	74224275	1387	835	32	107.03	7.14
chr8	128754327	128755859	1533	495	31	89.81	7.86
chr9	19372940	19374171	1232	648	38	148.76	9.38
chr5	180662006	180663661	1656	904	49	202.06	10.35
chr3	186507728	186508323	596	198	14	91.11	12.5
chr1	78405538	78407393	1856	318	41	107.89	6.1
chr9	86579726	86580447	722	294	16	91.77	9.52
chr19	51298205	51299205	1001	186	20	139.43	12.14
chr19	51297102	51297938	837	372	14	90.31	12.14
chr5	176872102	176872762	661	463	15	84.47	12.12
chr13	92005312	92008300	2989	2718	72	179.39	6.67
chr13	92009358	92011311	1954	1542	55	125.65	6.66
chr13	92012105	92014981	2877	946	82	211.85	6.37
chr1	28836791	28838313	1523	966	77	409.11	15
chr1	28841255	28842521	1267	448	36	150.89	7.14
chr17	18967017	18967455	439	262	13	113.36	15.15
chr17	56756314	56757301	988	439	26	107.78	10.71
chr6	32949856	32951684	1829	415	50	226.58	11.64
chr5	40827825	40829584	1760	1566	34	108.99	8
chr16	74340695	74341386	692	242	13	88.91	9.68
chr19	43693426	43697433	4008	1130	167	605.17	11.82
chr22	42964290	42964851	562	364	12	84.45	15
		EWS
chromosome	start	end	length	summit	tags	a	fold enrichment
chr6	136575889	136577130	1242	293	30	107.98	7.14
chr6	136571844	136573070	1227	596	31	86.63	7.22
chr1	227915616	227917303	1688	192	32	141.7	7.61
chr9	33041573	33042807	1235	186	25	108.9	8.23
chr19	49995673	49997162	1490	239	35	115.84	8.57
chr22	20116085	20117017	933	446	17	106	11.67
chr22	38877430	38879027	1598	1165	41	137.79	6.66
chr2	85772378	85773413	1036	598	21	87.99	8
chr2	85773786	85774835	1050	867	18	87.16	7.88
chr2	178087326	178090578	3253	2451	92	154.27	7.31
chr1	76261666	76263882	2217	1462	73	285.41	8.12
chr1	173828806	173830066	1261	1061	34	156.97	10.34
chr7	26224785	26229684	4900	1846	178	968.63	20.34
chr7	26224034	26224775	742	285	24	131.86	9.17
chr7	26222868	26224022	1155	423	26	85.75	6.43
chr12	54678841	54680047	1207	501	31	117.63	9.29
chr20	34290775	34291387	613	265	14	83.93	11.84
chr14	35024555	35025523	969	549	19	97.1	11.25
chr19	5696678	5697903	1226	277	20	127.85	11.92
chr6	74222826	74224147	1322	537	34	108.22	8.75
chr3	185628253	185629375	1123	721	20	96.88	9.21
chr1	220133452	220134406	955	447	24	102.02	7.16
chr8	128754176	128755560	1385	328	35	151.69	8.66
chr9	19372707	19374004	1298	616	35	116.41	6.25
chr16	2010376	2011489	1114	873	22	88.6	8
chr17	79824365	79825202	838	395	15	91.94	14.06
chr2	11230559	11231638	1080	781	24	94.66	7.5
chr5	180661760	180663829	2070	1337	55	203.32	8.57
chr4	83342363	83343665	1303	862	30	142.71	9
chr1	245012013	245015836	3824	1217	114	158.54	5.67
chr1	245004987	245007473	2487	1254	56	109.04	5.67
chr3	186508090	186509069	980	616	27	180.95	17.57
chr21	44472818	44473521	704	215	20	97.72	10
chr22	21978290	21979120	831	667	21	110.05	11.43
chr17	74728716	74729716	1001	189	19	100.74	9.46
chr17	74727239	74728378	1140	563	21	80.16	7
chr1	226260368	226262110	1743	1323	42	120.75	7.5
chr9	86579503	86580432	930	396	22	120.23	13.1
chr19	51297124	51298897	1774	774	45	266.73	20
chr3	39457302	39458367	1066	289	19	85.8	7.14
chr17	8076101	8076911	811	377	15	100.02	13.63
chr22	39256803	39258013	1211	520	25	90.05	7.5
chr8	37559352	37561085	1734	1170	36	84.4	6.19
chr2	232578489	232580670	2182	983	63	250.74	10.71
chr2	235400291	235400878	588	176	13	82.49	10
chr1	929845	930732	888	491	17	109.74	16.67
chr1	45260354	45262472	2119	521	65	184.45	6.5
chr5	176871709	176872824	1116	872	32	209.84	20
chr13	92011493	92016744	5252	2244	144	294.99	6.36
chr17	56735840	56736649	810	438	17	116.76	13.33
chr17	62224193	62225679	1487	940	38	162.5	9.09
chr1	28836097	28838366	2270	1213	110	495.44	17
chr1	28841317	28842687	1371	198	38	132.6	8.72
chr17	56756195	56757297	1103	554	35	156.68	13.57
chr6	86381801	86382480	680	371	15	90.99	11.25
chr6	32949824	32951296	1473	450	42	211.43	12.89
chr19	54713230	54714449	1220	403	22	100.1	7.5
chr3	12875922	12876842	921	518	17	84	10.98
chr19	35015892	35016540	649	457	13	80.23	13.64
chr19	43693454	43695824	2371	1360	126	519.09	13.75
chr19	43695830	43697433	1604	831	95	508.57	13
chr10	102123866	102124584	719	362	18	95.23	10
